# Supplementary material for: A mouse model for X-linked Alport syndrome induced by Del-ATGG in the Col4a5 gene
Source: Front Med (Lausanne). 2023 Mar 8;10:1086756. doi: 10.3389/fmed.2023.1086756 (PMC10030835; doi:10.3389/fmed.2023.1086756)
Supplement: Supplementary file 1 [file Table_1.xlsx]

## Sheet: Sheet1
Supplementary Table S1. Primer sequences for qPCR
Gene	Primer(5'-3')
Col4a1	Forward	GGCCCCAAAGGTGTTGATG
	Reverse	CAGGTAAGCCGTTAAATCCAGG
Col4a2	Forward	AGTGCTACCCGGAGAAAGGAG
	Reverse	CCCTGTAGTCCTGGGAATCC
Col4a3	Forward	GAGAAAAGGGAGAACGGGGG
	Reverse	TTCCTTTTGGTCCTGGTGGC
Col4a4	Forward	ATGAGGTGCTTTTTCAGATGGAC
	Reverse	GGGGCCGCCATACTTCTTG
Col4a5	Forward	GTCCACCAGGTACAGAAGGTC
	Reverse	CTCCTTTCAAACCAGGTAAGCC
Col4a6	Forward	ATCGGATACTCCTTCCTCATGC
	Reverse	CCAGGGGAGACTAGGGACTG
Il1rn	Forward	GGGGACCCTACAGTCACCTAAT
	Reverse	GCTTGCATCTTGCAGGGTCT
Il1f6	Forward	CCACGTACATGGGAGTGCAA
	Reverse	ATGTTCCCTTCCCCAAGCTG
Cxcl2	Forward	CCAACCACCAGGCTACAGG
	Reverse	GCGTCACACTCAAGCTCTG
Ccl17	Forward	TACCATGAGGTCACTTCAGATGC
	Reverse	GCACTCTCGGCCTACATTGG
Cxcl5	Forward	TGCGTTGTGTTTGCTTAACCG
	Reverse	CTTCCACCGTAGGGCACTG
