# Supplementary material for: A mouse model for X-linked Alport syndrome induced by Del-ATGG in the Col4a5 gene
Source: Front Med (Lausanne). 2023 Mar 8;10:1086756. doi: 10.3389/fmed.2023.1086756 (PMC10030835; doi:10.3389/fmed.2023.1086756)
Supplement: Supplementary file 2 [file Table_2.xlsx]

## Sheet: deg.filter.info2
Supplementary Table S2. The list of DEGs ranked by adjust p-value
Gene	Gene Full Name	Regulation	Log2Fold Change	Adjust.p-value
C3	complement component 3	Up	4.66806	3.42e-251
Havcr1	hepatitis A virus cellular receptor 1	Up	6.57926	3.47e-243
Spp1	secreted phosphoprotein 1	Up	3.93743	1.41e-240
Serpina10	serine (or cysteine) peptidase inhibitor, clade A (alpha-1 antiproteinase, antitrypsin), member 10	Up	5.55118	1.27e-228
Vcam1	vascular cell adhesion molecule 1	Up	4.16577	7.62e-210
Cd44	CD44 antigen	Up	4.16259	2.57e-156
Ltbp2	latent transforming growth factor beta binding protein 2	Up	6.61532	1.54e-151
Col3a1	collagen, type III, alpha 1	Up	3.86579	3.31e-147
Cdh11	cadherin 11	Up	2.78705	8.7e-129
Dpysl3	dihydropyrimidinase-like 3	Up	3.33772	8.62e-127
Mmp2	matrix metallopeptidase 2	Up	3.52075	7.56e-122
Sox9	SRY (sex determining region Y)-box 9	Up	4.94413	1.27e-112
Ctss	cathepsin S	Up	3.71758	2.41e-110
Krt20	keratin 20	Up	6.10565	7.41e-106
Thbs2	thrombospondin 2	Up	3.61355	7.04e-102
Lyz2	lysozyme 2	Up	4.45683	8.12e-99
Timp1	tissue inhibitor of metalloproteinase 1	Up	6.42232	2.52e-98
D17H6S56E-5	DNA segment, Chr 17, human D6S56E 5	Up	3.32644	1.22e-97
Lox	lysyl oxidase	Up	3.71403	1.6e-96
Slc7a2	solute carrier family 7 (cationic amino acid transporter, y+ system), member 2	Up	3.0397	4.09e-96
Mpeg1	macrophage expressed gene 1	Up	3.13973	3.94e-93
Col4a5	collagen, type IV, alpha 5	Down	-3.51743	1.61e-92
Ccl2	chemokine (C-C motif) ligand 2	Up	4.53013	1.47e-91
Smoc2	SPARC related modular calcium binding 2	Up	3.31119	3.02e-91
Serpine2	serine (or cysteine) peptidase inhibitor, clade E, member 2	Up	2.82859	1e-90
Fgg	fibrinogen gamma chain	Up	3.7512	1.22e-90
Itgam	integrin alpha M	Up	4.06803	5.95e-88
Adcy7	adenylate cyclase 7	Up	2.99969	7.11e-87
Adgre1	adhesion G protein-coupled receptor E1	Up	3.10512	2.34e-85
Cp	ceruloplasmin	Up	2.774	4.42e-85
Col15a1	collagen, type XV, alpha 1	Up	2.45653	1.02e-84
Col1a1	collagen, type I, alpha 1	Up	3.65015	7.08e-84
Aoc1	amine oxidase, copper-containing 1	Up	4.14744	2.49e-80
Aldh1a2	aldehyde dehydrogenase family 1, subfamily A2	Up	3.38633	3.34e-80
Fn1	fibronectin 1	Up	2.88225	3.42e-78
Mrc1	mannose receptor, C type 1	Up	3.56974	1.02e-76
Sulf1	sulfatase 1	Up	2.85606	1.48e-76
Mfap5	microfibrillar associated protein 5	Up	4.26983	1.03e-75
Sparc	secreted acidic cysteine rich glycoprotein	Up	2.30184	1.35e-75
Lif	leukemia inhibitory factor	Up	4.61165	6.92e-74
Ccdc80	coiled-coil domain containing 80	Up	2.93664	1.29e-73
Mmp14	matrix metallopeptidase 14 (membrane-inserted)	Up	2.98839	1.7e-73
Abi3bp	ABI family member 3 binding protein	Up	2.55023	1.86e-73
Dcdc2a	doublecortin domain containing 2a	Up	2.87776	4.47e-73
Siglec1	sialic acid binding Ig-like lectin 1, sialoadhesin	Up	4.22098	1.05e-72
Col1a2	collagen, type I, alpha 2	Up	2.81265	6.68e-72
Lgi2	leucine-rich repeat LGI family, member 2	Up	5.4384	7.07e-72
Serpine1	serine (or cysteine) peptidase inhibitor, clade E, member 1	Up	4.14138	1.76e-71
Dock10	dedicator of cytokinesis 10	Up	2.73157	2.49e-71
Runx1	runt related transcription factor 1	Up	3.59402	2.69e-71
Foxj1	forkhead box J1	Up	4.21183	7.42e-71
Vim	vimentin	Up	2.54864	8.58e-71
Ccl9	chemokine (C-C motif) ligand 9	Up	3.81363	1.07e-70
Nupr1	nuclear protein transcription regulator 1	Up	2.81651	1.57e-70
Fga	fibrinogen alpha chain	Up	2.32353	1.57e-70
Dclk1	doublecortin-like kinase 1	Up	4.11043	1.99e-70
Ankrd1	ankyrin repeat domain 1 (cardiac muscle)	Up	3.72591	3.45e-70
Ddr2	discoidin domain receptor family, member 2	Up	2.1744	1.63e-67
Tlr8	toll-like receptor 8	Up	4.83114	3.46e-67
Fbn1	fibrillin 1	Up	2.61505	1.82e-66
Cfi	complement component factor i	Up	2.85899	1.26e-65
Uhrf1	ubiquitin-like, containing PHD and RING finger domains, 1	Up	3.05425	2.01e-65
Dpt	dermatopontin	Up	2.79556	8.89e-65
Acsbg1	acyl-CoA synthetase bubblegum family member 1	Up	3.57205	1.21e-64
C4b	complement component 4B (Chido blood group)	Up	2.55684	2.9e-64
Fstl1	follistatin-like 1	Up	2.28346	3.23e-64
Cd53	CD53 antigen	Up	3.10295	4.39e-64
C3ar1	complement component 3a receptor 1	Up	3.37042	4.53e-63
Itgax	integrin alpha X	Up	2.81917	5.44e-63
Rab31	RAB31, member RAS oncogene family	Up	1.9676	1.21e-62
Ptprc	protein tyrosine phosphatase, receptor type, C	Up	2.69594	1.33e-62
Arl4c	ADP-ribosylation factor-like 4C	Up	2.60905	2.62e-62
Sla	src-like adaptor	Up	3.21049	4.1e-62
Cd14	CD14 antigen	Up	2.87534	1.13e-61
Nkd2	naked cuticle 2	Up	3.88475	2.13e-61
Colec12	collectin sub-family member 12	Up	2.00118	1.92e-60
Pros1	protein S (alpha)	Up	1.94304	2.03e-59
Emp1	epithelial membrane protein 1	Up	1.87026	2.27e-59
Cxcl1	chemokine (C-X-C motif) ligand 1	Up	4.41279	2.47e-59
C1qa	complement component 1, q subcomponent, alpha polypeptide	Up	3.14778	7.57e-59
Pdpn	podoplanin	Up	2.53441	1e-57
Socs3	suppressor of cytokine signaling 3	Up	3.69119	1.75e-56
Tlr2	toll-like receptor 2	Up	3.07346	3.87e-56
Tnfsf13b	tumor necrosis factor (ligand) superfamily, member 13b	Up	3.69382	7.33e-56
Prkcb	protein kinase C, beta	Up	2.82689	7.89e-56
Col5a1	collagen, type V, alpha 1	Up	2.17588	1.19e-55
Edn1	endothelin 1	Up	3.3385	1.96e-55
Ms4a7	membrane-spanning 4-domains, subfamily A, member 7	Up	4.44841	4.29e-55
Hba-a2	hemoglobin alpha, adult chain 2	Down	-4.4826	4.86e-55
Lhfp	lipoma HMGIC fusion partner	Up	2.27888	5.78e-55
Clec7a	C-type lectin domain family 7, member a	Up	4.17695	8.4e-55
Fcgr3	Fc receptor, IgG, low affinity III	Up	3.66037	9.55e-55
Basp1	brain abundant, membrane attached signal protein 1	Up	3.26301	1.08e-54
Trem2	triggering receptor expressed on myeloid cells 2	Up	5.32097	3.52e-54
Lpcat2	lysophosphatidylcholine acyltransferase 2	Up	3.24927	4.04e-54
Ptn	pleiotrophin	Up	2.82906	4.04e-54
Ubd	ubiquitin D	Up	4.80459	9.54e-54
Col12a1	collagen, type XII, alpha 1	Up	3.49262	1.97e-53
Nfkbiz	nuclear factor of kappa light polypeptide gene enhancer in B cells inhibitor, zeta	Up	2.55236	2e-53
Piezo2	piezo-type mechanosensitive ion channel component 2	Up	3.04252	3.35e-53
C1qb	complement component 1, q subcomponent, beta polypeptide	Up	3.02389	3.53e-53
Bgn	biglycan	Up	1.95013	8.46e-53
Serpinb6b	serine (or cysteine) peptidase inhibitor, clade B, member 6b	Up	2.23002	1.99e-52
Eln	elastin	Up	2.93917	2.33e-52
Ccr2	chemokine (C-C motif) receptor 2	Up	3.00365	3.15e-52
Loxl2	lysyl oxidase-like 2	Up	2.19715	5.32e-52
Il1rn	interleukin 1 receptor antagonist	Up	6.02619	1.19e-51
Sytl2	synaptotagmin-like 2	Up	2.26083	1.43e-51
Clec4a3	C-type lectin domain family 4, member a3	Up	3.24273	1.48e-51
Mgp	matrix Gla protein	Up	2.85982	2.06e-51
Thsd4	thrombospondin, type I, domain containing 4	Up	1.98762	2.15e-51
Birc3	baculoviral IAP repeat-containing 3	Up	1.92308	4.55e-51
Slc25a24	solute carrier family 25 (mitochondrial carrier, phosphate carrier), member 24	Up	2.98812	5.52e-51
Ptgfrn	prostaglandin F2 receptor negative regulator	Up	1.85387	1.52e-50
Cfh	complement component factor h	Up	2.28848	1.52e-50
Pcdhb9	protocadherin beta 9	Up	3.81972	3.65e-50
Ccl6	chemokine (C-C motif) ligand 6	Up	3.2181	4.03e-50
C1s1	complement component 1, s subcomponent 1	Up	1.89773	6.16e-50
Top2a	topoisomerase (DNA) II alpha	Up	3.29777	6.34e-50
Fgl2	fibrinogen-like protein 2	Up	2.96198	6.82e-50
Bcl2a1b	B cell leukemia/lymphoma 2 related protein A1b	Up	4.12916	6.9e-50
Igsf10	immunoglobulin superfamily, member 10	Up	3.0464	7.67e-50
Gnmt	glycine N-methyltransferase	Down	-2.14938	1.99e-49
Thy1	thymus cell antigen 1, theta	Up	3.51501	3.8e-49
Ly86	lymphocyte antigen 86	Up	2.80945	7.95e-49
Nckap1l	NCK associated protein 1 like	Up	2.47781	7.95e-49
Plac8	placenta-specific 8	Up	2.43701	1.21e-48
Klf6	Kruppel-like factor 6	Up	2.32694	1.69e-48
Adamts2	a disintegrin-like and metallopeptidase (reprolysin type) with thrombospondin type 1 motif, 2	Up	2.96767	4.25e-48
Lum	lumican	Up	3.03392	4.46e-48
Pirb	paired Ig-like receptor B	Up	3.20541	5.89e-48
Il10ra	interleukin 10 receptor, alpha	Up	2.54596	7.62e-48
Tnc	tenascin C	Up	3.15169	8.33e-48
Myof	myoferlin	Up	2.48878	9.08e-48
Lair1	leukocyte-associated Ig-like receptor 1	Up	3.25427	2.53e-47
Cybb	cytochrome b-245, beta polypeptide	Up	2.76815	6.12e-47
Golm1	golgi membrane protein 1	Up	2.48008	7.04e-47
Kif1a	kinesin family member 1A	Up	4.29908	8.62e-47
Sp140	Sp140 nuclear body protein	Up	3.46169	9.49e-47
Mgl2	macrophage galactose N-acetyl-galactosamine specific lectin 2	Up	2.70738	1.2e-46
Osmr	oncostatin M receptor	Up	2.49851	1.56e-46
Lbp	lipopolysaccharide binding protein	Up	2.59945	1.96e-46
C1qc	complement component 1, q subcomponent, C chain	Up	3.31211	2.21e-46
Prss23	protease, serine 23	Up	1.56303	3.62e-46
Cx3cr1	chemokine (C-X3-C motif) receptor 1	Up	2.64372	1.04e-45
Ncf1	neutrophil cytosolic factor 1	Up	2.71211	1.21e-45
Cpxm1	carboxypeptidase X 1 (M14 family)	Up	2.9488	1.77e-45
Adam12	a disintegrin and metallopeptidase domain 12 (meltrin alpha)	Up	2.12443	2.14e-45
Adgrg2	adhesion G protein-coupled receptor G2	Up	3.58724	3.03e-45
Ctsc	cathepsin C	Up	2.01494	7.4e-45
Lcn2	lipocalin 2	Up	5.80344	8.59e-45
Stra6	stimulated by retinoic acid gene 6	Up	3.54306	2.12e-44
Racgap1	Rac GTPase-activating protein 1	Up	2.32159	7e-44
Mki67	antigen identified by monoclonal antibody Ki 67	Up	3.26997	1.26e-43
Gpr65	G-protein coupled receptor 65	Up	3.24067	1.27e-43
Pik3r5	phosphoinositide-3-kinase regulatory subunit 5	Up	3.22052	3.07e-43
Lyz1	lysozyme 1	Up	4.52399	3.78e-43
Col8a2	collagen, type VIII, alpha 2	Up	3.37973	5.09e-43
Anxa3	annexin A3	Up	2.59608	1.08e-42
C1qtnf6	C1q and tumor necrosis factor related protein 6	Up	2.39774	1.16e-42
Ccr5	chemokine (C-C motif) receptor 5	Up	3.06298	1.5e-42
Map1b	microtubule-associated protein 1B	Up	1.92305	1.96e-42
Nes	nestin	Up	1.85534	2.33e-42
Stx11	syntaxin 11	Up	2.39317	3.31e-42
Rnase4	ribonuclease, RNase A family 4	Up	1.81186	3.43e-42
Fblim1	filamin binding LIM protein 1	Up	2.1542	6.18e-42
Slc6a19	solute carrier family 6 (neurotransmitter transporter), member 19	Down	-2.07899	6.3e-42
Anxa1	annexin A1	Up	2.67994	7.12e-42
Il18r1	interleukin 18 receptor 1	Up	3.49445	9.2e-42
Lrrc66	leucine rich repeat containing 66	Down	-2.87511	1.42e-41
Ctsk	cathepsin K	Up	2.49356	1.87e-41
Dcn	decorin	Up	2.0449	2.04e-41
Tgfbi	transforming growth factor, beta induced	Up	2.15619	2.07e-41
H2-Eb1	histocompatibility 2, class II antigen E beta	Up	2.59921	2.18e-41
Ptger4	prostaglandin E receptor 4 (subtype EP4)	Up	2.24053	2.29e-41
Rgs10	regulator of G-protein signalling 10	Up	2.43651	2.67e-41
Cd68	CD68 antigen	Up	3.01063	4.08e-41
Clec4a2	C-type lectin domain family 4, member a2	Up	3.45772	4.42e-41
Sox4	SRY (sex determining region Y)-box 4	Up	2.20083	1.18e-40
Axl	AXL receptor tyrosine kinase	Up	1.95723	1.68e-40
Rnf150	ring finger protein 150	Up	2.22449	3.11e-40
Dapp1	dual adaptor for phosphotyrosine and 3-phosphoinositides 1	Up	2.4792	3.32e-40
Laptm5	lysosomal-associated protein transmembrane 5	Up	2.52264	3.34e-40
Rcn1	reticulocalbin 1	Up	2.14633	3.93e-40
Tbc1d9	TBC1 domain family, member 9	Up	1.6425	3.97e-40
Cped1	cadherin-like and PC-esterase domain containing 1	Up	1.9065	4.29e-40
Ms4a6c	membrane-spanning 4-domains, subfamily A, member 6C	Up	3.66713	4.78e-40
Atf3	activating transcription factor 3	Up	3.13545	8.3e-40
H2-Aa	histocompatibility 2, class II antigen A, alpha	Up	2.52788	9.98e-40
Antxr1	anthrax toxin receptor 1	Up	2.24694	1.13e-39
P2rx7	purinergic receptor P2X, ligand-gated ion channel, 7	Up	2.80089	1.55e-39
Ms4a6d	membrane-spanning 4-domains, subfamily A, member 6D	Up	5.00698	3.54e-39
Evi2a	ecotropic viral integration site 2a	Up	3.21578	3.87e-39
Slfn2	schlafen 2	Up	2.44367	4.54e-39
Cd300c2	CD300C molecule 2	Up	3.37731	5.48e-39
Fndc1	fibronectin type III domain containing 1	Up	3.31152	7.89e-39
C1qtnf5	C1q and tumor necrosis factor related protein 5	Up	2.67685	1.08e-38
Rap2b	RAP2B, member of RAS oncogene family	Up	2.14275	1.08e-38
Serpinb9	serine (or cysteine) peptidase inhibitor, clade B, member 9	Up	1.642	1.48e-38
Itgbl1	integrin, beta-like 1	Up	3.34068	1.6e-38
Ass1	argininosuccinate synthetase 1	Down	-1.97833	2.14e-38
Lilrb4a	leukocyte immunoglobulin-like receptor, subfamily B, member 4A	Up	3.50066	2.18e-38
Myo1f	myosin IF	Up	2.89779	2.45e-38
Adamts12	a disintegrin-like and metallopeptidase (reprolysin type) with thrombospondin type 1 motif, 12	Up	3.27227	3.2e-38
Clic6	chloride intracellular channel 6	Up	4.1136	3.62e-38
Col8a1	collagen, type VIII, alpha 1	Up	2.29406	5.46e-38
Serping1	serine (or cysteine) peptidase inhibitor, clade G, member 1	Up	2.1507	5.53e-38
Ncf2	neutrophil cytosolic factor 2	Up	2.44735	7.52e-38
Sorcs2	sortilin-related VPS10 domain containing receptor 2	Up	3.91308	8.37e-38
Arhgap19	Rho GTPase activating protein 19	Up	2.71843	9.37e-38
Akr1b8	aldo-keto reductase family 1, member B8	Up	2.53365	9.66e-38
Cd4	CD4 antigen	Up	3.67569	9.96e-38
Il33	interleukin 33	Up	2.05057	9.96e-38
Adamts1	a disintegrin-like and metallopeptidase (reprolysin type) with thrombospondin type 1 motif, 1	Up	1.96295	1.77e-37
Abca1	ATP-binding cassette, sub-family A (ABC1), member 1	Up	1.98109	2.35e-37
Lhfpl2	lipoma HMGIC fusion partner-like 2	Up	2.14617	2.51e-37
Sgk2	serum/glucocorticoid regulated kinase 2	Down	-1.6598	3.42e-37
Pdgfra	platelet derived growth factor receptor, alpha polypeptide	Up	1.38691	3.47e-37
Adam8	a disintegrin and metallopeptidase domain 8	Up	3.9853	3.78e-37
Pld4	phospholipase D family, member 4	Up	2.89607	4.58e-37
Ncam1	neural cell adhesion molecule 1	Up	2.6887	5.37e-37
Pik3ap1	phosphoinositide-3-kinase adaptor protein 1	Up	2.87204	6.42e-37
Serpina3g	serine (or cysteine) peptidase inhibitor, clade A, member 3G	Up	3.29757	7.49e-37
Il18rap	interleukin 18 receptor accessory protein	Up	3.71422	7.82e-37
Marcks	myristoylated alanine rich protein kinase C substrate	Up	1.63318	9.03e-37
Pcdh9	protocadherin 9	Up	4.24796	1e-36
Cmtm3	CKLF-like MARVEL transmembrane domain containing 3	Up	2.11468	1.05e-36
Ptprs	protein tyrosine phosphatase, receptor type, S	Up	1.94261	1.12e-36
Cdh6	cadherin 6	Up	2.96036	1.26e-36
Mmp12	matrix metallopeptidase 12	Up	3.64271	1.83e-36
Tnfrsf1b	tumor necrosis factor receptor superfamily, member 1b	Up	2.35459	2.71e-36
Cd276	CD276 antigen	Up	3.7559	2.89e-36
Trf	transferrin	Up	1.96644	3.66e-36
C1ra	complement component 1, r subcomponent A	Up	1.63134	4e-36
Plek	pleckstrin	Up	3.37199	4.05e-36
Clec4a1	C-type lectin domain family 4, member a1	Up	3.31571	4.08e-36
Slc11a1	solute carrier family 11 (proton-coupled divalent metal ion transporters), member 1	Up	3.00116	6.84e-36
Pid1	phosphotyrosine interaction domain containing 1	Up	2.11743	8.46e-36
Col6a3	collagen, type VI, alpha 3	Up	1.50546	9.29e-36
Tyrobp	TYRO protein tyrosine kinase binding protein	Up	2.91696	9.3e-36
C6	complement component 6	Up	3.87078	9.32e-36
Cldn1	claudin 1	Up	2.19164	1e-35
Arhgap30	Rho GTPase activating protein 30	Up	2.66844	1.06e-35
Prrx1	paired related homeobox 1	Up	2.02241	1.06e-35
Cd86	CD86 antigen	Up	2.91562	1.08e-35
Fcer1g	Fc receptor, IgE, high affinity I, gamma polypeptide	Up	2.67796	1.43e-35
Gvin1	GTPase, very large interferon inducible 1	Up	2.07053	1.43e-35
Chrnb1	cholinergic receptor, nicotinic, beta polypeptide 1 (muscle)	Up	2.12809	1.82e-35
Sdk2	sidekick cell adhesion molecule 2	Up	3.19752	1.83e-35
Htra3	HtrA serine peptidase 3	Up	2.86864	2.09e-35
Prodh	proline dehydrogenase	Down	-1.59878	2.12e-35
Nfkbie	nuclear factor of kappa light polypeptide gene enhancer in B cells inhibitor, epsilon	Up	2.00401	2.92e-35
Relb	avian reticuloendotheliosis viral (v-rel) oncogene related B	Up	2.09929	3.52e-35
Gm5424	argininosuccinate synthase pseudogene	Down	-1.9858	6.01e-35
Wipf1	WAS/WASL interacting protein family, member 1	Up	1.66088	6.42e-35
Isoc2a	isochorismatase domain containing 2a	Down	-1.49013	6.53e-35
Prc1	protein regulator of cytokinesis 1	Up	3.06476	6.77e-35
Gxylt2	glucoside xylosyltransferase 2	Up	4.45688	7.47e-35
Cd52	CD52 antigen	Up	3.04305	8.9e-35
Gpc6	glypican 6	Up	1.95192	9.33e-35
Mmp19	matrix metallopeptidase 19	Up	3.45209	1.02e-34
Itgb2	integrin beta 2	Up	2.71774	1.21e-34
Rab7b	RAB7B, member RAS oncogene family	Up	2.71671	3.08e-34
Tnfsf8	tumor necrosis factor (ligand) superfamily, member 8	Up	7.17812	3.49e-34
Hpd	4-hydroxyphenylpyruvic acid dioxygenase	Down	-3.07217	3.88e-34
Rbp1	retinol binding protein 1, cellular	Up	2.21786	4.67e-34
Col16a1	collagen, type XVI, alpha 1	Up	2.02423	5e-34
Steap4	STEAP family member 4	Up	2.13112	5.54e-34
Elf4	E74-like factor 4 (ets domain transcription factor)	Up	2.03106	6.42e-34
Dock2	dedicator of cyto-kinesis 2	Up	2.58623	7.11e-34
Bmp1	bone morphogenetic protein 1	Up	2.22353	7.24e-34
Igfbp3	insulin-like growth factor binding protein 3	Down	-1.98129	7.59e-34
Itpripl2	inositol 1,4,5-triphosphate receptor interacting protein-like 2	Up	1.75068	7.93e-34
Tifa	TRAF-interacting protein with forkhead-associated domain	Up	2.15616	1.45e-33
Lgals3	lectin, galactose binding, soluble 3	Up	2.21621	1.45e-33
Fyb	FYN binding protein	Up	2.98129	2.34e-33
Fosl2	fos-like antigen 2	Up	1.73427	2.54e-33
Cyth4	cytohesin 4	Up	2.51494	2.66e-33
Sema3d	sema domain, immunoglobulin domain (Ig), short basic domain, secreted, (semaphorin) 3D	Up	2.97057	2.72e-33
Wdfy4	WD repeat and FYVE domain containing 4	Up	2.28912	2.75e-33
Ahnak2	AHNAK nucleoprotein 2	Up	3.39646	2.91e-33
Mmp3	matrix metallopeptidase 3	Up	4.53918	3.34e-33
Tpm1	tropomyosin 1, alpha	Up	1.74437	6.19e-33
Ticam2	toll-like receptor adaptor molecule 2	Up	3.77579	7.09e-33
Degs2	delta(4)-desaturase, sphingolipid 2	Down	-2.1452	7.99e-33
Fam111a	family with sequence similarity 111, member A	Up	2.59881	1.04e-32
Gpnmb	glycoprotein (transmembrane) nmb	Up	6.03257	1.11e-32
Evl	Ena-vasodilator stimulated phosphoprotein	Up	2.11966	1.19e-32
Frem1	Fras1 related extracellular matrix protein 1	Up	1.84432	1.23e-32
Clca3a2	chloride channel accessory 3A2	Up	3.31626	1.3e-32
Cd74	CD74 antigen (invariant polypeptide of major histocompatibility complex, class II antigen-associated)	Up	2.58339	1.55e-32
Art4	ADP-ribosyltransferase 4	Up	1.9208	1.79e-32
Spon1	spondin 1, (f-spondin) extracellular matrix protein	Up	1.82208	1.87e-32
Tmsb10	thymosin, beta 10	Up	2.4236	2.37e-32
Ckap2	cytoskeleton associated protein 2	Up	2.98393	2.37e-32
Apbb1ip	amyloid beta (A4) precursor protein-binding, family B, member 1 interacting protein	Up	2.83152	3.35e-32
Cd48	CD48 antigen	Up	2.93018	3.59e-32
Syk	spleen tyrosine kinase	Up	2.90015	4.17e-32
Tubb5	tubulin, beta 5 class I	Up	1.84496	4.4e-32
Alox5ap	arachidonate 5-lipoxygenase activating protein	Up	2.58856	4.73e-32
Knstrn	kinetochore-localized astrin/SPAG5 binding	Up	2.81399	5.71e-32
Stap2	signal transducing adaptor family member 2	Up	1.67757	5.8e-32
Nfam1	Nfat activating molecule with ITAM motif 1	Up	2.36654	6.75e-32
Ly9	lymphocyte antigen 9	Up	3.4571	7.49e-32
Fxyd2	FXYD domain-containing ion transport regulator 2	Down	-1.44684	8.07e-32
Tpm4	tropomyosin 4	Up	1.76092	1.3e-31
Slit3	slit guidance ligand 3	Up	2.17449	1.34e-31
Map3k1	mitogen-activated protein kinase kinase kinase 1	Up	1.28817	1.48e-31
Fcgr1	Fc receptor, IgG, high affinity I	Up	3.51345	1.71e-31
Flna	filamin, alpha	Up	2.1036	1.77e-31
Ano1	anoctamin 1, calcium activated chloride channel	Up	1.77101	2.12e-31
Cd72	CD72 antigen	Up	2.50661	2.49e-31
Lcp1	lymphocyte cytosolic protein 1	Up	1.76052	3e-31
Mex3a	mex3 RNA binding family member A	Up	2.20098	3.64e-31
Col6a2	collagen, type VI, alpha 2	Up	2.30371	3.73e-31
Medag	mesenteric estrogen dependent adipogenesis	Up	3.46008	4.06e-31
Ppp1r18	protein phosphatase 1, regulatory subunit 18	Up	1.83558	4.81e-31
Stk17b	serine/threonine kinase 17b (apoptosis-inducing)	Up	2.09194	4.82e-31
Klk1	kallikrein 1	Down	-1.6326	7.77e-31
Alpk1	alpha-kinase 1	Up	2.16448	7.77e-31
Icam1	intercellular adhesion molecule 1	Up	1.58037	7.86e-31
Cd22	CD22 antigen	Up	3.98954	8.07e-31
Upb1	ureidopropionase, beta	Down	-1.67067	8.7e-31
Gabarapl1	gamma-aminobutyric acid (GABA) A receptor-associated protein-like 1	Down	-1.35998	9.58e-31
Kirrel3	kirre like nephrin family adhesion molecule 3	Up	3.52507	1.16e-30
Sh3pxd2b	SH3 and PX domains 2B	Up	2.47647	1.23e-30
St6gal1	beta galactoside alpha 2,6 sialyltransferase 1	Up	1.67414	1.23e-30
Mxra8	matrix-remodelling associated 8	Up	1.67608	1.33e-30
Pik3cg	phosphatidylinositol-4,5-bisphosphate 3-kinase catalytic subunit gamma	Up	2.571	1.33e-30
Rhbdl3	rhomboid like 3	Up	2.0435	1.71e-30
Mccc2	methylcrotonoyl-Coenzyme A carboxylase 2 (beta)	Down	-1.40167	2.1e-30
Parp14	poly (ADP-ribose) polymerase family, member 14	Up	1.73385	2.36e-30
Sparcl1	SPARC-like 1	Up	1.87824	2.57e-30
Sephs2	selenophosphate synthetase 2	Down	-1.44078	2.93e-30
Cygb	cytoglobin	Up	2.09842	3.43e-30
Trim30a	tripartite motif-containing 30A	Up	1.86201	3.43e-30
Rrm2	ribonucleotide reductase M2	Up	1.98905	3.5e-30
Gstk1	glutathione S-transferase kappa 1	Down	-1.35716	5.05e-30
P2ry6	pyrimidinergic receptor P2Y, G-protein coupled, 6	Up	2.37376	5.68e-30
Maff	v-maf musculoaponeurotic fibrosarcoma oncogene family, protein F (avian)	Up	2.34514	5.91e-30
Tnfaip3	tumor necrosis factor, alpha-induced protein 3	Up	1.80066	8.99e-30
Ms4a6b	membrane-spanning 4-domains, subfamily A, member 6B	Up	3.24195	9.8e-30
Apoe	apolipoprotein E	Up	2.50474	1.01e-29
Cbs	cystathionine beta-synthase	Down	-2.33406	1.73e-29
Nfasc	neurofascin	Up	4.86398	2.34e-29
Fxyd5	FXYD domain-containing ion transport regulator 5	Up	2.13523	2.48e-29
Clec12a	C-type lectin domain family 12, member a	Up	2.92294	2.71e-29
Alas2	aminolevulinic acid synthase 2, erythroid	Down	-4.07054	2.77e-29
Csf1	colony stimulating factor 1 (macrophage)	Up	1.97094	3.11e-29
Gpr176	G protein-coupled receptor 176	Up	2.58926	3.72e-29
Gm4737	predicted gene 4737	Down	-1.47617	4.31e-29
Pdgfrl	platelet-derived growth factor receptor-like	Up	4.15354	4.7e-29
Anxa2	annexin A2	Up	2.00542	4.72e-29
Was	Wiskott-Aldrich syndrome	Up	2.65027	5.92e-29
Iglon5	IgLON family member 5	Up	3.34541	5.92e-29
Ankrd6	ankyrin repeat domain 6	Up	2.01811	7.22e-29
Tes	testin LIM domain protein	Up	1.39715	7.35e-29
Cald1	caldesmon 1	Up	1.60531	7.98e-29
B4galnt1	beta-1,4-N-acetyl-galactosaminyl transferase 1	Up	1.88962	8.78e-29
Hbb-bs	hemoglobin, beta adult s chain	Down	-4.42066	9.28e-29
Pbk	PDZ binding kinase	Up	3.01023	9.66e-29
Vav1	vav 1 oncogene	Up	2.81638	1.07e-28
Fbln1	fibulin 1	Up	2.05256	1.18e-28
Camk1d	calcium/calmodulin-dependent protein kinase ID	Up	2.37215	1.22e-28
Cfp	complement factor properdin	Up	3.33348	1.3e-28
Hck	hemopoietic cell kinase	Up	2.53799	1.32e-28
Lat2	linker for activation of T cells family, member 2	Up	2.72762	1.43e-28
Pqlc3	PQ loop repeat containing	Up	1.98554	1.77e-28
Slpi	secretory leukocyte peptidase inhibitor	Up	3.58675	2.77e-28
Tlr13	toll-like receptor 13	Up	3.33603	2.78e-28
Hmcn2	hemicentin 2	Down	-2.32543	2.97e-28
Insrr	insulin receptor-related receptor	Down	-2.4785	3.75e-28
Casp4	caspase 4, apoptosis-related cysteine peptidase	Up	3.47665	3.89e-28
Susd2	sushi domain containing 2	Down	-1.96462	4.43e-28
Col6a1	collagen, type VI, alpha 1	Up	2.19974	4.99e-28
Anln	anillin, actin binding protein	Up	3.10552	5.64e-28
Epsti1	epithelial stromal interaction 1 (breast)	Up	2.89054	7.62e-28
Dennd2a	DENN/MADD domain containing 2A	Up	1.78798	8.38e-28
Slc22a18	solute carrier family 22 (organic cation transporter), member 18	Down	-1.82591	8.86e-28
Napsa	napsin A aspartic peptidase	Down	-1.42788	8.93e-28
Slfn8	schlafen 8	Up	2.78104	1.03e-27
Ubtd2	ubiquitin domain containing 2	Up	1.98849	1.17e-27
Nfkb2	nuclear factor of kappa light polypeptide gene enhancer in B cells 2, p49/p100	Up	1.57798	1.19e-27
Pink1	PTEN induced putative kinase 1	Down	-1.25023	1.24e-27
Syn2	synapsin II	Down	-2.17222	1.53e-27
Pccb	propionyl Coenzyme A carboxylase, beta polypeptide	Down	-1.17736	1.53e-27
Cercam	cerebral endothelial cell adhesion molecule	Up	3.1215	1.61e-27
Capg	capping protein (actin filament), gelsolin-like	Up	2.08395	1.68e-27
Selenbp1	selenium binding protein 1	Down	-1.38072	2.54e-27
Notum	notum palmitoleoyl-protein carboxylesterase	Down	-1.31071	2.57e-27
Scn7a	sodium channel, voltage-gated, type VII, alpha	Up	2.30004	2.58e-27
Sema3c	sema domain, immunoglobulin domain (Ig), short basic domain, secreted, (semaphorin) 3C	Up	1.94963	2.6e-27
Plbd1	phospholipase B domain containing 1	Up	2.149	3.04e-27
Actn1	actinin, alpha 1	Up	1.77893	3.18e-27
Mxra7	matrix-remodelling associated 7	Up	1.7087	3.31e-27
Kif20a	kinesin family member 20A	Up	2.0062	4.15e-27
AB124611	cDNA sequence AB124611	Up	2.76986	4.26e-27
Tlr7	toll-like receptor 7	Up	2.57612	4.27e-27
Cdh3	cadherin 3	Up	2.03476	4.62e-27
C5ar1	complement component 5a receptor 1	Up	3.31016	5.53e-27
Plxnc1	plexin C1	Up	2.6504	6.14e-27
Aif1	allograft inflammatory factor 1	Up	2.87909	7.71e-27
Nbl1	NBL1, DAN family BMP antagonist	Up	1.90004	7.83e-27
Marcksl1	MARCKS-like 1	Up	1.75593	1.16e-26
Hba-a1	hemoglobin alpha, adult chain 1	Down	-4.42157	1.32e-26
Ifi204	interferon activated gene 204	Up	2.40878	1.38e-26
Arhgap36	Rho GTPase activating protein 36	Up	6.76782	1.39e-26
Trim59	tripartite motif-containing 59	Up	3.44073	1.39e-26
Arpc1b	actin related protein 2/3 complex, subunit 1B	Up	1.99401	1.71e-26
Ccna2	cyclin A2	Up	2.74618	1.9e-26
Cyp1b1	cytochrome P450, family 1, subfamily b, polypeptide 1	Up	1.90711	2.02e-26
Dkk3	dickkopf WNT signaling pathway inhibitor 3	Up	1.61841	2.17e-26
Havcr2	hepatitis A virus cellular receptor 2	Up	3.20344	2.22e-26
Ccnb2	cyclin B2	Up	2.63907	2.27e-26
Prune2	prune homolog 2	Up	2.94675	2.36e-26
Cyp4v3	cytochrome P450, family 4, subfamily v, polypeptide 3	Up	1.33786	2.7e-26
Fah	fumarylacetoacetate hydrolase	Down	-1.46361	2.76e-26
Ttc39a	tetratricopeptide repeat domain 39A	Up	2.79951	3.26e-26
Plekho1	pleckstrin homology domain containing, family O member 1	Up	2.07074	3.52e-26
Foxm1	forkhead box M1	Up	2.3969	3.88e-26
Hcls1	hematopoietic cell specific Lyn substrate 1	Up	2.158	3.91e-26
Ifngr1	interferon gamma receptor 1	Up	1.54979	4.16e-26
C7	complement component 7	Up	1.95514	4.61e-26
Tpx2	TPX2, microtubule-associated	Up	2.93894	5.77e-26
Tmem98	transmembrane protein 98	Up	1.78375	6.54e-26
H2-Ab1	histocompatibility 2, class II antigen A, beta 1	Up	2.35506	7.17e-26
Fcgbp	Fc fragment of IgG binding protein	Down	-2.49714	7.55e-26
Acy1	aminoacylase 1	Down	-1.86084	7.91e-26
Entpd1	ectonucleoside triphosphate diphosphohydrolase 1	Up	1.84751	7.91e-26
Inpp5d	inositol polyphosphate-5-phosphatase D	Up	2.03447	8.03e-26
Pxmp2	peroxisomal membrane protein 2	Down	-1.37275	8.22e-26
Panx1	pannexin 1	Up	2.38736	1.03e-25
Fignl1	fidgetin-like 1	Up	2.6786	1.11e-25
Oasl2	2'-5' oligoadenylate synthetase-like 2	Up	1.86272	1.11e-25
Trabd2b	TraB domain containing 2B	Down	-1.55684	1.17e-25
Fcrls	Fc receptor-like S, scavenger receptor	Up	5.15357	1.25e-25
Ptpn22	protein tyrosine phosphatase, non-receptor type 22 (lymphoid)	Up	2.08486	1.27e-25
Fmo1	flavin containing monooxygenase 1	Down	-1.2447	1.54e-25
Afmid	arylformamidase	Down	-1.74583	1.62e-25
Timp2	tissue inhibitor of metalloproteinase 2	Up	1.66676	1.99e-25
Ckap2l	cytoskeleton associated protein 2-like	Up	2.98936	2.09e-25
Ahcy	S-adenosylhomocysteine hydrolase	Down	-1.42947	2.1e-25
Ddt	D-dopachrome tautomerase	Down	-1.38062	2.1e-25
Pcx	pyruvate carboxylase	Down	-1.70155	2.44e-25
Atp8b2	ATPase, class I, type 8B, member 2	Up	1.59006	2.59e-25
Fermt3	fermitin family member 3	Up	2.36085	3.16e-25
Slc2a4	solute carrier family 2 (facilitated glucose transporter), member 4	Down	-1.61119	3.16e-25
Col5a3	collagen, type V, alpha 3	Up	1.78694	3.23e-25
Col5a2	collagen, type V, alpha 2	Up	1.7764	3.35e-25
Akna	AT-hook transcription factor	Up	2.26201	3.36e-25
Lix1l	Lix1-like	Up	1.61936	3.42e-25
Malat1	metastasis associated lung adenocarcinoma transcript 1 (non-coding RNA)	Up	1.23967	3.57e-25
Efemp2	epidermal growth factor-containing fibulin-like extracellular matrix protein 2	Up	1.78642	3.65e-25
Selplg	selectin, platelet (p-selectin) ligand	Up	2.54239	3.88e-25
Dpep1	dipeptidase 1	Down	-1.43166	4.04e-25
Sfn	stratifin	Up	2.38822	5.26e-25
Car13	carbonic anhydrase 13	Up	1.80055	5.41e-25
Kif4	kinesin family member 4	Up	3.00078	6.35e-25
Serpinf1	serine (or cysteine) peptidase inhibitor, clade F, member 1	Up	2.45705	6.41e-25
Nat8	N-acetyltransferase 8 (GCN5-related)	Down	-1.48479	6.47e-25
0610005C13Rik	RIKEN cDNA 0610005C13 gene	Down	-1.60205	6.93e-25
Adam19	a disintegrin and metallopeptidase domain 19 (meltrin beta)	Up	1.87219	7.41e-25
Aamdc	adipogenesis associated Mth938 domain containing	Down	-1.18212	8.13e-25
Vsir	V-set immunoregulatory receptor	Up	2.15171	8.33e-25
Slc9a9	solute carrier family 9 (sodium/hydrogen exchanger), member 9	Up	2.74818	8.72e-25
Spi1	spleen focus forming virus (SFFV) proviral integration oncogene	Up	2.45262	9.77e-25
Bckdha	branched chain ketoacid dehydrogenase E1, alpha polypeptide	Down	-1.40926	9.93e-25
Gstz1	glutathione transferase zeta 1 (maleylacetoacetate isomerase)	Down	-1.13697	1.11e-24
Cxcl5	chemokine (C-X-C motif) ligand 5	Up	11.0933	1.11e-24
Btk	Bruton agammaglobulinemia tyrosine kinase	Up	2.96685	1.16e-24
Mettl7a2	methyltransferase like 7A2	Down	-2.33304	1.17e-24
Arl11	ADP-ribosylation factor-like 11	Up	3.57925	1.25e-24
Tmsb4x	thymosin, beta 4, X chromosome	Up	1.96066	1.34e-24
Ahnak	AHNAK nucleoprotein (desmoyokin)	Up	1.27877	1.51e-24
Mrc2	mannose receptor, C type 2	Up	1.86779	1.61e-24
Ubiad1	UbiA prenyltransferase domain containing 1	Down	-1.6412	1.7e-24
Kif23	kinesin family member 23	Up	2.69407	1.73e-24
Sbno2	strawberry notch 2	Up	1.54329	1.76e-24
Kcnt2	potassium channel, subfamily T, member 2	Up	2.81672	1.97e-24
H2-DMa	histocompatibility 2, class II, locus DMa	Up	2.28263	1.99e-24
Samd4	sterile alpha motif domain containing 4	Up	1.87044	2.06e-24
Serpina3n	serine (or cysteine) peptidase inhibitor, clade A, member 3N	Up	5.48933	2.4e-24
Abhd14a	abhydrolase domain containing 14A	Down	-1.38018	2.94e-24
Ttc36	tetratricopeptide repeat domain 36	Down	-1.75976	3.11e-24
2610528J11Rik	RIKEN cDNA 2610528J11 gene	Down	-1.50352	3.43e-24
Abat	4-aminobutyrate aminotransferase	Down	-1.67678	3.96e-24
Sntg1	syntrophin, gamma 1	Up	4.48319	4.21e-24
Gm29779	predicted gene, 29779	Up	1.86216	4.25e-24
Ifi205	interferon activated gene 205	Up	2.87539	4.35e-24
Pltp	phospholipid transfer protein	Up	1.92303	4.51e-24
Gys2	glycogen synthase 2	Down	-2.45195	4.59e-24
Igfbp2	insulin-like growth factor binding protein 2	Up	2.63312	5.13e-24
Pik3cd	phosphatidylinositol-4,5-bisphosphate 3-kinase catalytic subunit delta	Up	2.19255	5.13e-24
Kif21b	kinesin family member 21B	Up	2.15214	5.49e-24
Slc5a2	solute carrier family 5 (sodium/glucose cotransporter), member 2	Down	-1.51439	6.01e-24
Unc93b1	unc-93 homolog B1, TLR signaling regulator	Up	1.86241	6.22e-24
Ccdc88b	coiled-coil domain containing 88B	Up	2.79959	6.69e-24
Slc15a3	solute carrier family 15, member 3	Up	2.27694	7.93e-24
Fkbp10	FK506 binding protein 10	Up	2.06886	8.19e-24
Arhgef6	Rac/Cdc42 guanine nucleotide exchange factor (GEF) 6	Up	1.4561	8.53e-24
Nid1	nidogen 1	Up	1.23265	8.79e-24
Tenm3	teneurin transmembrane protein 3	Up	1.46506	8.93e-24
Scin	scinderin	Up	1.27939	9e-24
Pm20d1	peptidase M20 domain containing 1	Down	-1.6677	9.13e-24
Gjb5	gap junction protein, beta 5	Up	3.8731	9.42e-24
Lsp1	lymphocyte specific 1	Up	2.26231	1.19e-23
Coasy	Coenzyme A synthase	Down	-1.56745	1.24e-23
Aldh6a1	aldehyde dehydrogenase family 6, subfamily A1	Down	-1.39913	1.24e-23
Chaf1b	chromatin assembly factor 1, subunit B (p60)	Up	2.15721	1.39e-23
Igsf6	immunoglobulin superfamily, member 6	Up	2.76516	1.44e-23
9930111J21Rik1	RIKEN cDNA 9930111J21 gene 1	Up	2.29249	1.55e-23
Perm1	PPARGC1 and ESRR induced regulator, muscle 1	Down	-2.79934	1.76e-23
Rassf4	Ras association (RalGDS/AF-6) domain family member 4	Up	1.94187	1.77e-23
Dcxr	dicarbonyl L-xylulose reductase	Down	-1.43965	1.89e-23
S100a6	S100 calcium binding protein A6 (calcyclin)	Up	2.42696	1.93e-23
Nfkbid	nuclear factor of kappa light polypeptide gene enhancer in B cells inhibitor, delta	Up	3.01247	1.93e-23
Pmaip1	phorbol-12-myristate-13-acetate-induced protein 1	Up	1.61254	2.15e-23
Pip4k2a	phosphatidylinositol-5-phosphate 4-kinase, type II, alpha	Up	1.48385	2.39e-23
Ptpre	protein tyrosine phosphatase, receptor type, E	Up	1.76761	2.4e-23
Sash3	SAM and SH3 domain containing 3	Up	2.85028	2.44e-23
Cxcl2	chemokine (C-X-C motif) ligand 2	Up	7.96078	2.5e-23
Nuf2	NUF2, NDC80 kinetochore complex component	Up	3.23391	2.97e-23
Csmd1	CUB and Sushi multiple domains 1	Up	2.66089	3.09e-23
Cd300ld	CD300 molecule like family member d	Up	2.7784	3.14e-23
Ssh2	slingshot protein phosphatase 2	Up	1.16738	3.26e-23
Mcm3	minichromosome maintenance complex component 3	Up	1.87469	3.36e-23
D630003M21Rik	RIKEN cDNA D630003M21 gene	Up	2.50148	3.56e-23
Col17a1	collagen, type XVII, alpha 1	Up	7.39366	4.2e-23
Ap1s2	adaptor-related protein complex 1, sigma 2 subunit	Up	1.76725	4.49e-23
Bub1b	BUB1B, mitotic checkpoint serine/threonine kinase	Up	2.20127	4.56e-23
Epb41l2	erythrocyte membrane protein band 4.1 like 2	Up	1.35352	4.84e-23
Tead2	TEA domain family member 2	Up	2.16216	5.45e-23
Mturn	maturin, neural progenitor differentiation regulator homolog (Xenopus)	Down	-1.43515	5.45e-23
Matn2	matrilin 2	Up	1.30883	5.95e-23
Ccl22	chemokine (C-C motif) ligand 22	Up	3.98676	6.02e-23
Vwa1	von Willebrand factor A domain containing 1	Down	-2.11279	6.68e-23
Sorcs1	sortilin-related VPS10 domain containing receptor 1	Up	3.51715	7.04e-23
Sult4a1	sulfotransferase family 4A, member 1	Up	5.05214	7.24e-23
Rab8b	RAB8B, member RAS oncogene family	Up	1.72298	7.29e-23
Cnn2	calponin 2	Up	1.66165	7.83e-23
Tgfb2	transforming growth factor, beta 2	Up	2.57237	8.1e-23
AI662270	expressed sequence AI662270	Up	3.26287	8.21e-23
Clec2h	C-type lectin domain family 2, member h	Down	-2.13742	8.51e-23
Zmynd15	zinc finger, MYND-type containing 15	Up	1.7526	8.73e-23
Arid5a	AT rich interactive domain 5A (MRF1-like)	Up	2.14434	9.42e-23
Tnfrsf12a	tumor necrosis factor receptor superfamily, member 12a	Up	2.02071	9.44e-23
Slc9a8	solute carrier family 9 (sodium/hydrogen exchanger), member 8	Down	-2.24462	9.61e-23
Ptafr	platelet-activating factor receptor	Up	2.99175	9.67e-23
Glipr2	GLI pathogenesis-related 2	Up	2.57878	1.08e-22
Hk2	hexokinase 2	Up	3.08535	1.16e-22
Tfrc	transferrin receptor	Down	-1.3212	1.19e-22
Selenbp2	selenium binding protein 2	Down	-1.7751	1.2e-22
Klrb1b	killer cell lectin-like receptor subfamily B member 1B	Up	3.28209	1.27e-22
Phyhip	phytanoyl-CoA hydroxylase interacting protein	Down	-2.64942	1.28e-22
Gpr161	G protein-coupled receptor 161	Up	2.48024	1.32e-22
C1rb	complement component 1, r subcomponent B	Up	1.85088	1.42e-22
Ttc7b	tetratricopeptide repeat domain 7B	Down	-1.10321	1.45e-22
Tcf7	transcription factor 7, T cell specific	Up	2.71682	2.04e-22
Slc27a2	solute carrier family 27 (fatty acid transporter), member 2	Down	-1.69155	2.06e-22
Nlrp10	NLR family, pyrin domain containing 10	Up	4.19631	2.06e-22
Sspn	sarcospan	Up	1.67414	2.06e-22
Efhd2	EF hand domain containing 2	Up	1.62589	2.06e-22
Rad51	RAD51 recombinase	Up	2.69563	2.07e-22
Plk1	polo like kinase 1	Up	2.77998	2.07e-22
Sox11	SRY (sex determining region Y)-box 11	Up	4.58809	2.14e-22
Cd300ld4	CD300 molecule like family member D4	Up	2.72537	2.21e-22
Fbln2	fibulin 2	Up	2.4986	2.27e-22
Aspdh	aspartate dehydrogenase domain containing	Down	-2.57797	2.41e-22
Ttc38	tetratricopeptide repeat domain 38	Down	-1.14043	2.6e-22
Il6ra	interleukin 6 receptor, alpha	Up	1.68397	2.75e-22
Pyroxd2	pyridine nucleotide-disulphide oxidoreductase domain 2	Down	-1.28267	2.77e-22
Tmod3	tropomodulin 3	Up	1.31527	2.78e-22
Nav1	neuron navigator 1	Up	1.41762	2.93e-22
Nat8f3	N-acetyltransferase 8 (GCN5-related) family member 3	Down	-1.83608	2.96e-22
Tubb2b	tubulin, beta 2B class IIB	Up	2.08831	3.15e-22
Coro1a	coronin, actin binding protein 1A	Up	2.20918	3.31e-22
Filip1l	filamin A interacting protein 1-like	Up	1.54423	3.47e-22
Tln2	talin 2	Down	-1.47083	3.48e-22
Tuba1a	tubulin, alpha 1A	Up	1.79295	3.57e-22
Inmt	indolethylamine N-methyltransferase	Down	-2.51687	3.66e-22
Dnajc12	DnaJ heat shock protein family (Hsp40) member C12	Down	-2.09412	3.92e-22
Ncaph	non-SMC condensin I complex, subunit H	Up	2.22202	4.23e-22
Irf4	interferon regulatory factor 4	Up	3.34627	4.38e-22
Gcdh	glutaryl-Coenzyme A dehydrogenase	Down	-1.10226	4.47e-22
Cxcl16	chemokine (C-X-C motif) ligand 16	Up	1.49087	4.73e-22
Cd209a	CD209a antigen	Up	2.71449	5.01e-22
Cyp51	cytochrome P450, family 51	Down	-1.84789	5.52e-22
Dpys	dihydropyrimidinase	Down	-2.53182	5.57e-22
Scarb2	scavenger receptor class B, member 2	Up	1.01407	5.69e-22
Shisa4	shisa family member 4	Up	1.8201	5.71e-22
Lxn	latexin	Up	1.83991	5.78e-22
Sdc1	syndecan 1	Up	2.01829	5.89e-22
Hmcn1	hemicentin 1	Up	2.33566	6.77e-22
Sardh	sarcosine dehydrogenase	Down	-1.56148	6.85e-22
Emp3	epithelial membrane protein 3	Up	1.89456	7.01e-22
Prodh2	proline dehydrogenase (oxidase) 2	Down	-1.41103	7.21e-22
Neu1	neuraminidase 1	Down	-1.22811	7.87e-22
Hsd11b1	hydroxysteroid 11-beta dehydrogenase 1	Down	-1.59933	8.27e-22
Hint2	histidine triad nucleotide binding protein 2	Down	-1.29141	8.28e-22
Mthfd1	methylenetetrahydrofolate dehydrogenase (NADP+ dependent), methenyltetrahydrofolate cyclohydrolase, formyltetrahydrofolate synthase	Down	-1.28287	8.3e-22
Kyat3	kynurenine aminotransferase 3	Down	-1.48689	8.3e-22
Cd84	CD84 antigen	Up	3.62111	9.94e-22
Pole	polymerase (DNA directed), epsilon	Up	2.26778	9.96e-22
Dhtkd1	dehydrogenase E1 and transketolase domain containing 1	Down	-1.80271	1.03e-21
Ercc6l	excision repair cross-complementing rodent repair deficiency complementation group 6 like	Up	3.24158	1.1e-21
Folr1	folate receptor 1 (adult)	Down	-1.33408	1.1e-21
Acbd4	acyl-Coenzyme A binding domain containing 4	Down	-1.16279	1.19e-21
Pamr1	peptidase domain containing associated with muscle regeneration 1	Up	1.60876	1.21e-21
Prom1	prominin 1	Up	1.55542	1.29e-21
Ccl7	chemokine (C-C motif) ligand 7	Up	4.82447	1.55e-21
Fut10	fucosyltransferase 10	Up	1.98003	1.65e-21
Corin	corin, serine peptidase	Down	-3.32667	1.69e-21
Ssc5d	scavenger receptor cysteine rich family, 5 domains	Up	2.76514	1.75e-21
Dao	D-amino acid oxidase	Down	-1.25278	1.88e-21
Gbp9	guanylate-binding protein 9	Up	1.5173	1.92e-21
Myl6b	myosin, light polypeptide 6B	Down	-1.73253	1.95e-21
Slc34a2	solute carrier family 34 (sodium phosphate), member 2	Up	2.81323	1.99e-21
Tagln	transgelin	Up	2.39616	2.06e-21
Kcnn4	potassium intermediate/small conductance calcium-activated channel, subfamily N, member 4	Up	3.73521	2.06e-21
Lbh	limb-bud and heart	Up	1.47429	2.18e-21
Apobec1	apolipoprotein B mRNA editing enzyme, catalytic polypeptide 1	Up	1.86582	2.53e-21
Gprc5a	G protein-coupled receptor, family C, group 5, member A	Up	2.51842	2.61e-21
Cndp1	carnosine dipeptidase 1 (metallopeptidase M20 family)	Down	-1.79721	2.75e-21
Anxa13	annexin A13	Down	-2.60657	2.75e-21
Ifi203	interferon activated gene 203	Up	1.92088	2.79e-21
Mfsd4b5	major facilitator superfamily domain containing 4B5	Down	-1.0288	2.93e-21
Mfap4	microfibrillar-associated protein 4	Up	3.33183	3.43e-21
Slc34a3	solute carrier family 34 (sodium phosphate), member 3	Down	-2.22374	3.8e-21
Clcf1	cardiotrophin-like cytokine factor 1	Up	2.50933	3.95e-21
Ces1e	carboxylesterase 1E	Down	-1.75636	3.99e-21
Pgpep1	pyroglutamyl-peptidase I	Down	-1.22556	4.27e-21
Pepd	peptidase D	Down	-1.32478	4.44e-21
Arrdc4	arrestin domain containing 4	Up	1.16393	4.64e-21
Aspg	asparaginase	Down	-1.78966	5.01e-21
Bdh2	3-hydroxybutyrate dehydrogenase, type 2	Down	-1.3264	5.44e-21
Cdca8	cell division cycle associated 8	Up	2.1778	5.64e-21
Gpx7	glutathione peroxidase 7	Up	2.63905	5.73e-21
Gm10804	predicted gene 10804	Down	-1.41529	7.78e-21
Slc34a1	solute carrier family 34 (sodium phosphate), member 1	Down	-1.82763	8.39e-21
Aqp1	aquaporin 1	Down	-1.04401	8.4e-21
Acss2	acyl-CoA synthetase short-chain family member 2	Down	-1.63443	8.4e-21
Cdk6	cyclin-dependent kinase 6	Up	1.0974	8.77e-21
Psd4	pleckstrin and Sec7 domain containing 4	Up	2.60638	9.57e-21
Kirrel	kirre like nephrin family adhesion molecule 1	Up	1.61428	9.8e-21
Bin2	bridging integrator 2	Up	2.50406	1.01e-20
Loxl3	lysyl oxidase-like 3	Up	1.81726	1.09e-20
Itgae	integrin alpha E, epithelial-associated	Up	2.35964	1.09e-20
Gadd45b	growth arrest and DNA-damage-inducible 45 beta	Up	1.79827	1.09e-20
Ctnnd2	catenin (cadherin associated protein), delta 2	Up	4.01502	1.09e-20
Hpse	heparanase	Up	3.10794	1.12e-20
Mycl	v-myc avian myelocytomatosis viral oncogene lung carcinoma derived	Up	1.91146	1.2e-20
Cwh43	cell wall biogenesis 43 C-terminal homolog	Down	-2.46415	1.33e-20
Cd200r1	CD200 receptor 1	Up	5.5769	1.38e-20
Tlr4	toll-like receptor 4	Up	2.14745	1.4e-20
Kif11	kinesin family member 11	Up	2.55461	1.41e-20
H2-DMb1	histocompatibility 2, class II, locus Mb1	Up	1.69736	1.54e-20
Msr1	macrophage scavenger receptor 1	Up	4.46456	1.55e-20
Dmgdh	dimethylglycine dehydrogenase precursor	Down	-1.50217	1.65e-20
Muc1	mucin 1, transmembrane	Up	1.81539	1.88e-20
Auh	AU RNA binding protein/enoyl-coenzyme A hydratase	Down	-1.13761	2.05e-20
Csf2rb2	colony stimulating factor 2 receptor, beta 2, low-affinity (granulocyte-macrophage)	Up	2.7424	2.05e-20
Miox	myo-inositol oxygenase	Down	-1.93432	2.18e-20
Plp2	proteolipid protein 2	Up	1.63905	2.36e-20
Gcat	glycine C-acetyltransferase (2-amino-3-ketobutyrate-coenzyme A ligase)	Down	-1.35591	2.43e-20
Kcnk6	potassium inwardly-rectifying channel, subfamily K, member 6	Up	2.25116	2.47e-20
Asf1b	anti-silencing function 1B histone chaperone	Up	2.82542	2.54e-20
Ifit3	interferon-induced protein with tetratricopeptide repeats 3	Up	1.16334	2.55e-20
Myo1g	myosin IG	Up	2.91559	2.56e-20
Kmo	kynurenine 3-monooxygenase (kynurenine 3-hydroxylase)	Down	-1.67424	2.69e-20
Lcp2	lymphocyte cytosolic protein 2	Up	2.81216	2.7e-20
Sdr39u1	short chain dehydrogenase/reductase family 39U, member 1	Down	-1.29804	2.7e-20
Fgr	FGR proto-oncogene, Src family tyrosine kinase	Up	2.03278	2.95e-20
Galnt6	polypeptide N-acetylgalactosaminyltransferase 6	Up	2.65901	3.04e-20
Pbld1	phenazine biosynthesis-like protein domain containing 1	Down	-1.54571	3.09e-20
Bcat2	branched chain aminotransferase 2, mitochondrial	Down	-1.16471	3.18e-20
Bcl2a1d	B cell leukemia/lymphoma 2 related protein A1d	Up	3.34075	3.34e-20
Kcnt1	potassium channel, subfamily T, member 1	Down	-3.67264	3.41e-20
Krt19	keratin 19	Up	2.64212	3.43e-20
Myadm	myeloid-associated differentiation marker	Up	1.33128	3.49e-20
Litaf	LPS-induced TN factor	Up	1.62314	3.69e-20
Mark1	MAP/microtubule affinity regulating kinase 1	Up	2.1831	3.81e-20
Gpc3	glypican 3	Up	1.40774	3.85e-20
Ccdc6	coiled-coil domain containing 6	Down	-1.0533	3.98e-20
Slc25a33	solute carrier family 25, member 33	Down	-1.32737	4.04e-20
Nav3	neuron navigator 3	Up	2.68047	4.32e-20
Mob3a	MOB kinase activator 3A	Up	1.38561	4.32e-20
Kl	klotho	Down	-2.01024	4.36e-20
Pea15a	phosphoprotein enriched in astrocytes 15A	Up	1.40179	4.65e-20
Fes	feline sarcoma oncogene	Up	1.71857	4.7e-20
Slco3a1	solute carrier organic anion transporter family, member 3a1	Down	-1.09282	4.79e-20
Prr11	proline rich 11	Up	4.00216	4.83e-20
Gm30536	predicted gene, 30536	Down	-2.85434	4.9e-20
Rspo3	R-spondin 3	Up	2.8792	5.04e-20
Cd83	CD83 antigen	Up	2.21871	5.07e-20
Cldn4	claudin 4	Up	1.88454	5.2e-20
Rtp4	receptor transporter protein 4	Up	1.55727	5.29e-20
Por	cytochrome p450 oxidoreductase	Down	-1.17667	5.34e-20
Olfml3	olfactomedin-like 3	Up	1.30492	5.41e-20
Aldh18a1	aldehyde dehydrogenase 18 family, member A1	Up	2.01927	5.46e-20
Cd300a	CD300A molecule	Up	2.6613	5.55e-20
Flt3	FMS-like tyrosine kinase 3	Up	2.75275	5.61e-20
Csf3r	colony stimulating factor 3 receptor (granulocyte)	Up	2.6716	5.75e-20
P2ry10	purinergic receptor P2Y, G-protein coupled 10	Up	3.29887	5.8e-20
Selp	selectin, platelet	Up	3.25099	6.24e-20
Abhd14b	abhydrolase domain containing 14b	Down	-1.35875	6.27e-20
Gpr132	G protein-coupled receptor 132	Up	2.59111	6.56e-20
Ciita	class II transactivator	Up	2.17514	6.69e-20
B4galt2	UDP-Gal:betaGlcNAc beta 1,4- galactosyltransferase, polypeptide 2	Up	1.76335	6.94e-20
Kif22	kinesin family member 22	Up	2.31214	7e-20
Sirpb1a	signal-regulatory protein beta 1A	Up	2.31815	7e-20
Dse	dermatan sulfate epimerase	Up	1.89736	7e-20
Atad2	ATPase family, AAA domain containing 2	Up	1.93885	7.09e-20
Casp12	caspase 12	Up	3.31319	7.36e-20
Prkcz	protein kinase C, zeta	Down	-1.21095	7.48e-20
Naaa	N-acylethanolamine acid amidase	Up	1.41789	7.66e-20
Tmem123	transmembrane protein 123	Up	1.20981	7.87e-20
Smpdl3b	sphingomyelin phosphodiesterase, acid-like 3B	Up	3.22944	8.28e-20
Cd99	CD99 antigen	Up	10.4601	8.35e-20
Pcca	propionyl-Coenzyme A carboxylase, alpha polypeptide	Down	-1.25184	8.74e-20
Rap1gap	Rap1 GTPase-activating protein	Down	-1.50922	8.83e-20
Cyp4a12a	cytochrome P450, family 4, subfamily a, polypeptide 12a	Down	-3.69954	9.01e-20
Pgam2	phosphoglycerate mutase 2	Down	-1.90284	9.1e-20
Slamf7	SLAM family member 7	Up	2.56327	9.33e-20
Slc3a1	solute carrier family 3, member 1	Down	-1.19276	9.33e-20
Il1r1	interleukin 1 receptor, type I	Up	1.57	1.03e-19
Il21r	interleukin 21 receptor	Up	3.02557	1.03e-19
Treh	trehalase (brush-border membrane glycoprotein)	Down	-1.37998	1.04e-19
Bphl	biphenyl hydrolase-like (serine hydrolase, breast epithelial mucin-associated antigen)	Down	-1.48496	1.2e-19
Cacna2d1	calcium channel, voltage-dependent, alpha2/delta subunit 1	Up	2.11432	1.24e-19
Lrrc25	leucine rich repeat containing 25	Up	2.8209	1.29e-19
Anxa5	annexin A5	Up	1.00426	1.33e-19
Khk	ketohexokinase	Down	-1.52612	1.36e-19
Rasal3	RAS protein activator like 3	Up	3.17088	1.37e-19
Vps8	VPS8 CORVET complex subunit	Down	-1.17775	1.38e-19
Rassf2	Ras association (RalGDS/AF-6) domain family member 2	Up	1.35402	1.43e-19
Aldh5a1	aldhehyde dehydrogenase family 5, subfamily A1	Down	-1.23295	1.46e-19
Clec4d	C-type lectin domain family 4, member d	Up	10.1874	1.51e-19
Arhgap10	Rho GTPase activating protein 10	Down	-1.13859	1.54e-19
Cdk1	cyclin-dependent kinase 1	Up	3.12382	1.66e-19
Ednra	endothelin receptor type A	Up	1.87818	1.68e-19
Ptpn7	protein tyrosine phosphatase, non-receptor type 7	Up	2.79913	1.74e-19
Ggt1	gamma-glutamyltransferase 1	Down	-1.61025	1.76e-19
Gdpd1	glycerophosphodiester phosphodiesterase domain containing 1	Up	1.92976	1.89e-19
Apaf1	apoptotic peptidase activating factor 1	Up	1.65774	1.97e-19
Slc7a7	solute carrier family 7 (cationic amino acid transporter, y+ system), member 7	Down	-1.12808	1.97e-19
Ch25h	cholesterol 25-hydroxylase	Up	2.30408	1.97e-19
Brca1	breast cancer 1, early onset	Up	2.22658	2e-19
Lilr4b	leukocyte immunoglobulin-like receptor, subfamily B, member 4B	Up	3.73225	2e-19
Ctxn1	cortexin 1	Up	2.67914	2.34e-19
Plekho2	pleckstrin homology domain containing, family O member 2	Up	1.52507	2.38e-19
Acot4	acyl-CoA thioesterase 4	Down	-1.08366	2.47e-19
Sertad4	SERTA domain containing 4	Up	1.85784	2.49e-19
Ivd	isovaleryl coenzyme A dehydrogenase	Down	-1.60795	2.51e-19
Synj2	synaptojanin 2	Up	1.6904	2.52e-19
Kdelr3	KDEL (Lys-Asp-Glu-Leu) endoplasmic reticulum protein retention receptor 3	Up	2.29465	2.54e-19
Flrt2	fibronectin leucine rich transmembrane protein 2	Up	2.09071	2.63e-19
Bnip2	BCL2/adenovirus E1B interacting protein 2	Up	1.10763	2.68e-19
Spsb1	splA/ryanodine receptor domain and SOCS box containing 1	Up	2.31961	2.69e-19
Hsd17b11	hydroxysteroid (17-beta) dehydrogenase 11	Down	-1.51661	2.7e-19
Nlgn2	neuroligin 2	Up	2.09854	2.77e-19
Nxpe3	neurexophilin and PC-esterase domain family, member 3	Down	-1.5543	2.84e-19
Tgfb3	transforming growth factor, beta 3	Up	2.16843	2.84e-19
Asl	argininosuccinate lyase	Down	-1.16233	3.22e-19
Akap12	A kinase (PRKA) anchor protein (gravin) 12	Up	2.10857	3.32e-19
Epha7	Eph receptor A7	Up	1.93456	3.95e-19
Lrp2	low density lipoprotein receptor-related protein 2	Down	-1.79319	3.96e-19
Hmmr	hyaluronan mediated motility receptor (RHAMM)	Up	3.64002	4.02e-19
Syn3	synapsin III	Down	-1.98654	4.14e-19
Ckap4	cytoskeleton-associated protein 4	Up	1.62841	4.16e-19
Slc22a12	solute carrier family 22 (organic anion/cation transporter), member 12	Down	-1.63747	4.31e-19
Gm40228	predicted gene, 40228	Down	-4.11872	4.32e-19
Cndp2	CNDP dipeptidase 2 (metallopeptidase M20 family)	Down	-1.54786	4.53e-19
B3gnt9	UDP-GlcNAc:betaGal beta-1,3-N-acetylglucosaminyltransferase 9	Up	1.94536	4.53e-19
Cebpd	CCAAT/enhancer binding protein (C/EBP), delta	Up	2.04713	4.57e-19
Hpgds	hematopoietic prostaglandin D synthase	Up	2.93545	4.64e-19
Cubn	cubilin (intrinsic factor-cobalamin receptor)	Down	-1.46253	4.91e-19
Pdp2	pyruvate dehyrogenase phosphatase catalytic subunit 2	Down	-1.22284	5.3e-19
Il1rl1	interleukin 1 receptor-like 1	Up	2.94836	5.37e-19
Cyp4a12b	cytochrome P450, family 4, subfamily a, polypeptide 12B	Down	-1.79206	5.61e-19
Tob1	transducer of ErbB-2.1	Down	-1.10666	6.24e-19
Birc2	baculoviral IAP repeat-containing 2	Up	1.4418	6.99e-19
Flnc	filamin C, gamma	Up	2.83319	6.99e-19
Tcea3	transcription elongation factor A (SII), 3	Down	-1.18032	6.99e-19
Nfs1	nitrogen fixation gene 1 (S. cerevisiae)	Down	-1.07807	6.99e-19
Ncapg2	non-SMC condensin II complex, subunit G2	Up	2.22941	7.16e-19
Clybl	citrate lyase beta like	Down	-1.20251	7.48e-19
Esyt1	extended synaptotagmin-like protein 1	Up	1.47096	7.88e-19
Gm3716	predicted gene 3716	Down	-2.21954	7.92e-19
Dlgap5	DLG associated protein 5	Up	3.26146	8.03e-19
Acsm1	acyl-CoA synthetase medium-chain family member 1	Down	-1.6484	8.48e-19
Grap2	GRB2-related adaptor protein 2	Up	2.50091	8.56e-19
Acat1	acetyl-Coenzyme A acetyltransferase 1	Down	-1.70991	9.42e-19
Bckdhb	branched chain ketoacid dehydrogenase E1, beta polypeptide	Down	-1.21877	1.01e-18
Birc5	baculoviral IAP repeat-containing 5	Up	2.67762	1.05e-18
Cyp2d9	cytochrome P450, family 2, subfamily d, polypeptide 9	Down	-1.85193	1.06e-18
Msrb3	methionine sulfoxide reductase B3	Up	1.33594	1.14e-18
Abcc3	ATP-binding cassette, sub-family C (CFTR/MRP), member 3	Up	2.39911	1.14e-18
Cntn1	contactin 1	Up	2.8766	1.23e-18
Atp6v1c2	ATPase, H+ transporting, lysosomal V1 subunit C2	Down	-1.52131	1.25e-18
Tcn2	transcobalamin 2	Down	-1.34258	1.26e-18
Ndufv1	NADH:ubiquinone oxidoreductase core subunit V1	Down	-1.03158	1.3e-18
Acads	acyl-Coenzyme A dehydrogenase, short chain	Down	-1.33943	1.36e-18
Atp5d	ATP synthase, H+ transporting, mitochondrial F1 complex, delta subunit	Down	-1.01166	1.39e-18
Megf6	multiple EGF-like-domains 6	Up	2.95881	1.49e-18
Tlr9	toll-like receptor 9	Up	2.34745	1.54e-18
Hyi	hydroxypyruvate isomerase (putative)	Down	-1.12992	1.57e-18
Mcm5	minichromosome maintenance complex component 5	Up	1.47827	1.58e-18
Itga4	integrin alpha 4	Up	2.71345	1.68e-18
Plekhh2	pleckstrin homology domain containing, family H (with MyTH4 domain) member 2	Up	1.40061	1.75e-18
Aldh7a1	aldehyde dehydrogenase family 7, member A1	Down	-1.18163	1.79e-18
Slc6a20b	solute carrier family 6 (neurotransmitter transporter), member 20B	Down	-1.58333	1.87e-18
Sh3kbp1	SH3-domain kinase binding protein 1	Up	1.2349	1.99e-18
Aldh1a1	aldehyde dehydrogenase family 1, subfamily A1	Up	2.13658	2.04e-18
Tspan2	tetraspanin 2	Up	1.48066	2.07e-18
Map4k4	mitogen-activated protein kinase kinase kinase kinase 4	Up	1.09422	2.16e-18
Eml4	echinoderm microtubule associated protein like 4	Up	1.05298	2.16e-18
Psd3	pleckstrin and Sec7 domain containing 3	Up	1.62999	2.25e-18
Adamts10	a disintegrin-like and metallopeptidase (reprolysin type) with thrombospondin type 1 motif, 10	Up	1.76139	2.36e-18
Rrad	Ras-related associated with diabetes	Up	1.86207	2.41e-18
Hibadh	3-hydroxyisobutyrate dehydrogenase	Down	-1.26707	2.44e-18
Rftn1	raftlin lipid raft linker 1	Up	1.76139	2.46e-18
Man1c1	mannosidase, alpha, class 1C, member 1	Up	1.64832	2.67e-18
Mccc1	methylcrotonoyl-Coenzyme A carboxylase 1 (alpha)	Down	-1.53588	2.75e-18
Nnt	nicotinamide nucleotide transhydrogenase	Down	-1.09087	2.84e-18
Pcyt2	phosphate cytidylyltransferase 2, ethanolamine	Down	-1.26594	2.84e-18
Etnppl	ethanolamine phosphate phospholyase	Down	-2.01712	2.9e-18
Acss1	acyl-CoA synthetase short-chain family member 1	Down	-1.29437	3.03e-18
Epha6	Eph receptor A6	Up	3.61457	3.33e-18
Ropn1l	ropporin 1-like	Down	-1.47545	3.33e-18
Tcaf1	TRPM8 channel-associated factor 1	Up	1.02324	3.44e-18
Lamc2	laminin, gamma 2	Up	1.57661	3.44e-18
Cpne8	copine VIII	Up	1.66985	3.57e-18
C1qtnf1	C1q and tumor necrosis factor related protein 1	Up	1.13264	3.83e-18
Tlr1	toll-like receptor 1	Up	3.54239	3.83e-18
Nrros	negative regulator of reactive oxygen species	Up	2.09585	4.25e-18
Tmeff1	transmembrane protein with EGF-like and two follistatin-like domains 1	Up	3.99628	4.34e-18
Col4a1	collagen, type IV, alpha 1	Up	1.39144	4.46e-18
Adamts4	a disintegrin-like and metallopeptidase (reprolysin type) with thrombospondin type 1 motif, 4	Up	2.50616	4.53e-18
Kif2c	kinesin family member 2C	Up	2.93629	4.53e-18
Tmem86a	transmembrane protein 86A	Down	-1.64566	4.67e-18
Slc23a3	solute carrier family 23 (nucleobase transporters), member 3	Down	-1.45627	4.72e-18
Aldh1l1	aldehyde dehydrogenase 1 family, member L1	Down	-1.40072	4.85e-18
Snx10	sorting nexin 10	Up	2.06835	4.9e-18
Emx1	empty spiracles homeobox 1	Down	-1.54854	4.92e-18
Trim16	tripartite motif-containing 16	Up	1.5711	4.93e-18
Rhou	ras homolog family member U	Up	2.41209	5.03e-18
Cpox	coproporphyrinogen oxidase	Down	-1.23221	5.24e-18
Samd14	sterile alpha motif domain containing 14	Up	1.68593	5.42e-18
Iah1	isoamyl acetate-hydrolyzing esterase 1 homolog	Down	-1.10155	5.44e-18
Lmnb1	lamin B1	Up	1.2391	5.46e-18
Hmgcl	3-hydroxy-3-methylglutaryl-Coenzyme A lyase	Down	-1.17587	6.05e-18
Sema3e	sema domain, immunoglobulin domain (Ig), short basic domain, secreted, (semaphorin) 3E	Up	2.10504	6.1e-18
Ngef	neuronal guanine nucleotide exchange factor	Down	-1.07788	6.12e-18
Ier5	immediate early response 5	Up	1.48742	6.3e-18
Lrrfip1	leucine rich repeat (in FLII) interacting protein 1	Up	1.22467	6.45e-18
Dock11	dedicator of cytokinesis 11	Up	2.7829	6.57e-18
Fam114a1	family with sequence similarity 114, member A1	Up	1.47137	6.79e-18
Tmem174	transmembrane protein 174	Down	-1.09071	6.82e-18
Sord	sorbitol dehydrogenase	Down	-1.35316	6.85e-18
Susd1	sushi domain containing 1	Up	1.65791	7.06e-18
Ggact	gamma-glutamylamine cyclotransferase	Down	-1.00518	7.07e-18
Prkg2	protein kinase, cGMP-dependent, type II	Up	2.70154	7.07e-18
Dusp8	dual specificity phosphatase 8	Up	1.63895	7.44e-18
Ly6c2	lymphocyte antigen 6 complex, locus C2	Up	2.37096	7.76e-18
Adgrg6	adhesion G protein-coupled receptor G6	Up	1.95981	7.8e-18
Glipr1	GLI pathogenesis-related 1 (glioma)	Up	2.75756	8.89e-18
Csf2ra	colony stimulating factor 2 receptor, alpha, low-affinity (granulocyte-macrophage)	Up	1.71573	9.5e-18
Wnt10a	wingless-type MMTV integration site family, member 10A	Up	2.58901	9.75e-18
Rasa3	RAS p21 protein activator 3	Up	1.60805	1.02e-17
Dynll1	dynein light chain LC8-type 1	Up	1.0486	1.03e-17
Car9	carbonic anhydrase 9	Down	-2.10176	1.05e-17
Pdk2	pyruvate dehydrogenase kinase, isoenzyme 2	Down	-1.28121	1.16e-17
Btla	B and T lymphocyte associated	Up	3.23404	1.29e-17
Akr7a5	aldo-keto reductase family 7, member A5 (aflatoxin aldehyde reductase)	Down	-1.4082	1.3e-17
Tns1	tensin 1	Down	-1.06124	1.44e-17
Pdlim4	PDZ and LIM domain 4	Up	1.98762	1.44e-17
Ccl17	chemokine (C-C motif) ligand 17	Up	9.92798	1.56e-17
Dhx58	DEXH (Asp-Glu-X-His) box polypeptide 58	Up	1.8771	1.56e-17
Srgap1	SLIT-ROBO Rho GTPase activating protein 1	Up	1.26085	1.57e-17
Prss8	protease, serine 8 (prostasin)	Down	-1.05967	1.58e-17
Kyat1	kynurenine aminotransferase 1	Down	-1.57902	1.58e-17
Msn	moesin	Up	1.06632	1.63e-17
Itpr3	inositol 1,4,5-triphosphate receptor 3	Up	1.70748	1.64e-17
Arhgap25	Rho GTPase activating protein 25	Up	2.17257	1.69e-17
Gchfr	GTP cyclohydrolase I feedback regulator	Down	-1.36679	1.7e-17
Clu	clusterin	Up	1.51347	1.81e-17
Padi4	peptidyl arginine deiminase, type IV	Up	9.54583	1.88e-17
Islr2	immunoglobulin superfamily containing leucine-rich repeat 2	Up	2.49861	1.9e-17
Snx20	sorting nexin 20	Up	2.61072	1.9e-17
Axin2	axin 2	Up	1.9915	1.95e-17
Morc3	microrchidia 3	Up	1.13094	1.95e-17
Rac2	Rac family small GTPase 2	Up	2.28234	2.01e-17
Gas7	growth arrest specific 7	Up	1.88144	2.01e-17
Ttc39c	tetratricopeptide repeat domain 39C	Down	-1.29039	2.14e-17
Cd180	CD180 antigen	Up	2.25797	2.15e-17
Nat8f1	N-acetyltransferase 8 (GCN5-related) family member 1	Down	-1.64262	2.45e-17
Plat	plasminogen activator, tissue	Up	1.1025	2.46e-17
Cttnbp2nl	CTTNBP2 N-terminal like	Up	1.33316	2.47e-17
Pdgfb	platelet derived growth factor, B polypeptide	Up	1.15178	2.54e-17
Lpxn	leupaxin	Up	2.15153	2.64e-17
Pah	phenylalanine hydroxylase	Down	-1.90056	2.83e-17
Pycard	PYD and CARD domain containing	Up	1.522	2.83e-17
Methig1	methyltransferase hypoxia inducible domain containing 1	Down	-1.36845	2.86e-17
Ccr1	chemokine (C-C motif) receptor 1	Up	4.29492	3.01e-17
Tm6sf1	transmembrane 6 superfamily member 1	Up	1.81866	3.04e-17
Incenp	inner centromere protein	Up	1.35469	3.08e-17
Mthfd2	methylenetetrahydrofolate dehydrogenase (NAD+ dependent), methenyltetrahydrofolate cyclohydrolase	Up	1.68377	3.14e-17
Fbln7	fibulin 7	Up	1.49977	3.15e-17
Nrep	neuronal regeneration related protein	Up	1.42786	3.21e-17
Irf9	interferon regulatory factor 9	Up	1.29007	3.21e-17
Dhrs1	dehydrogenase/reductase (SDR family) member 1	Down	-1.04826	3.26e-17
Rgs5	regulator of G-protein signaling 5	Up	1.28108	3.32e-17
Macrod1	mono-ADP ribosylhydrolase 1	Down	-1.25991	3.44e-17
Mlkl	mixed lineage kinase domain-like	Up	1.89807	3.5e-17
Ddah2	dimethylarginine dimethylaminohydrolase 2	Up	1.44201	3.5e-17
Slc17a1	solute carrier family 17 (sodium phosphate), member 1	Down	-1.22801	3.63e-17
Hsf2bp	heat shock transcription factor 2 binding protein	Down	-1.60081	3.65e-17
Cdc20	cell division cycle 20	Up	1.99481	3.87e-17
Aim2	absent in melanoma 2	Up	3.16414	4.03e-17
Sdhb	succinate dehydrogenase complex, subunit B, iron sulfur (Ip)	Down	-1.01331	4.03e-17
Jam2	junction adhesion molecule 2	Up	1.30085	4.1e-17
Bdh1	3-hydroxybutyrate dehydrogenase, type 1	Down	-1.66294	4.34e-17
Cdc25b	cell division cycle 25B	Up	1.31566	4.52e-17
Cdca7	cell division cycle associated 7	Up	2.68063	4.57e-17
Ifit1	interferon-induced protein with tetratricopeptide repeats 1	Up	1.75587	4.62e-17
Rhoh	ras homolog family member H	Up	3.13711	4.74e-17
Ces2b	carboxyesterase 2B	Down	-2.15983	4.75e-17
Pde3a	phosphodiesterase 3A, cGMP inhibited	Up	1.33047	4.75e-17
Tmem116	transmembrane protein 116	Down	-1.08256	4.76e-17
Plekha7	pleckstrin homology domain containing, family A member 7	Down	-1.0206	4.88e-17
Vstm4	V-set and transmembrane domain containing 4	Up	1.32341	4.99e-17
Fgb	fibrinogen beta chain	Up	2.65682	5.08e-17
Galm	galactose mutarotase	Down	-1.05495	5.41e-17
Thnsl2	threonine synthase-like 2 (bacterial)	Down	-1.38484	5.41e-17
Alpl	alkaline phosphatase, liver/bone/kidney	Down	-1.12661	5.59e-17
Nudt19	nudix (nucleoside diphosphate linked moiety X)-type motif 19	Down	-1.84927	5.59e-17
Cyp4b1	cytochrome P450, family 4, subfamily b, polypeptide 1	Down	-2.23186	5.59e-17
Nfkb1	nuclear factor of kappa light polypeptide gene enhancer in B cells 1, p105	Up	1.09124	5.87e-17
Acox2	acyl-Coenzyme A oxidase 2, branched chain	Down	-1.25525	5.89e-17
Fpgs	folylpolyglutamyl synthetase	Down	-1.23437	5.98e-17
Armcx3	armadillo repeat containing, X-linked 3	Up	1.34541	6.14e-17
Lrrn2	leucine rich repeat protein 2, neuronal	Up	3.90028	6.24e-17
Hk3	hexokinase 3	Up	3.82787	6.25e-17
Haao	3-hydroxyanthranilate 3,4-dioxygenase	Down	-1.46742	6.36e-17
Pmpcb	peptidase (mitochondrial processing) beta	Down	-1.22928	6.42e-17
Tmem139	transmembrane protein 139	Down	-1.24683	6.55e-17
Lilra5	leukocyte immunoglobulin-like receptor, subfamily A (with TM domain), member 5	Up	2.19158	6.58e-17
Lrmp	lymphoid-restricted membrane protein	Up	2.68089	6.79e-17
Cd24a	CD24a antigen	Up	1.11885	6.99e-17
Proc	protein C	Down	-1.60065	7.16e-17
Xkr4	X-linked Kx blood group related 4	Up	3.43047	7.32e-17
Pdzd3	PDZ domain containing 3	Down	-1.18634	7.63e-17
Glyctk	glycerate kinase	Down	-1.5068	7.83e-17
Fbxo40	F-box protein 40	Down	-1.62603	7.84e-17
St8sia2	ST8 alpha-N-acetyl-neuraminide alpha-2,8-sialyltransferase 2	Up	3.36818	7.92e-17
Ezh2	enhancer of zeste 2 polycomb repressive complex 2 subunit	Up	1.40453	8.32e-17
Tgfb1	transforming growth factor, beta 1	Up	1.52017	8.44e-17
1700025G04Rik	RIKEN cDNA 1700025G04 gene	Up	1.38742	8.59e-17
Samhd1	SAM domain and HD domain, 1	Up	1.19275	8.98e-17
B4galnt3	beta-1,4-N-acetyl-galactosaminyl transferase 3	Down	-1.07932	8.99e-17
Cmklr1	chemokine-like receptor 1	Up	1.86466	9.57e-17
Slc4a9	solute carrier family 4, sodium bicarbonate cotransporter, member 9	Down	-1.43025	1.01e-16
Car4	carbonic anhydrase 4	Down	-2.19276	1.03e-16
Slc18a1	solute carrier family 18 (vesicular monoamine), member 1	Down	-1.78008	1.05e-16
Tmem28	transmembrane protein 28	Down	-2.08931	1.05e-16
Agpat3	1-acylglycerol-3-phosphate O-acyltransferase 3	Down	-1.1078	1.05e-16
Olr1	oxidized low density lipoprotein (lectin-like) receptor 1	Up	5.37702	1.05e-16
Pcbd1	pterin 4 alpha carbinolamine dehydratase/dimerization cofactor of hepatocyte nuclear factor 1 alpha (TCF1) 1	Down	-1.10357	1.06e-16
Tnik	TRAF2 and NCK interacting kinase	Up	2.50051	1.09e-16
Pth1r	parathyroid hormone 1 receptor	Down	-1.28671	1.13e-16
Frk	fyn-related kinase	Up	1.56742	1.16e-16
Noxo1	NADPH oxidase organizer 1	Up	2.14089	1.19e-16
Pla2g7	phospholipase A2, group VII (platelet-activating factor acetylhydrolase, plasma)	Up	1.40277	1.24e-16
Rarres2	retinoic acid receptor responder (tazarotene induced) 2	Up	1.26369	1.24e-16
St6galnac4	ST6 (alpha-N-acetyl-neuraminyl-2,3-beta-galactosyl-1,3)-N-acetylgalactosaminide alpha-2,6-sialyltransferase 4	Up	1.68766	1.24e-16
Mtor	mechanistic target of rapamycin kinase	Down	-1.4008	1.29e-16
Lrrk1	leucine-rich repeat kinase 1	Up	1.07849	1.32e-16
Mlycd	malonyl-CoA decarboxylase	Down	-1.4159	1.34e-16
Acad10	acyl-Coenzyme A dehydrogenase family, member 10	Down	-1.35976	1.35e-16
Nek6	NIMA (never in mitosis gene a)-related expressed kinase 6	Up	1.02341	1.38e-16
Etl4	enhancer trap locus 4	Up	1.05891	1.39e-16
Gpr34	G protein-coupled receptor 34	Up	3.3779	1.43e-16
Csf2rb	colony stimulating factor 2 receptor, beta, low-affinity (granulocyte-macrophage)	Up	3.10734	1.48e-16
Aldob	aldolase B, fructose-bisphosphate	Down	-1.06382	1.49e-16
Arhgap11a	Rho GTPase activating protein 11A	Up	2.36608	1.53e-16
Pappa2	pappalysin 2	Up	3.35884	1.73e-16
Thbs3	thrombospondin 3	Up	1.76869	1.74e-16
Themis2	thymocyte selection associated family member 2	Up	2.12791	1.76e-16
Itga5	integrin alpha 5 (fibronectin receptor alpha)	Up	1.54176	1.77e-16
Lrpap1	low density lipoprotein receptor-related protein associated protein 1	Down	-1.18738	1.79e-16
Vopp1	vesicular, overexpressed in cancer, prosurvival protein 1	Up	1.57138	1.81e-16
Scara3	scavenger receptor class A, member 3	Up	2.77406	1.84e-16
Ywhah	tyrosine 3-monooxygenase/tryptophan 5-monooxygenase activation protein, eta polypeptide	Up	1.09658	2.04e-16
Tmem45a	transmembrane protein 45a	Up	2.31684	2.13e-16
Adamtsl1	ADAMTS-like 1	Up	1.69858	2.19e-16
Hbb-bt	hemoglobin, beta adult t chain	Down	-4.22199	2.35e-16
Klf15	Kruppel-like factor 15	Down	-1.46408	2.38e-16
Atp1a3	ATPase, Na+/K+ transporting, alpha 3 polypeptide	Up	3.14975	2.43e-16
Aebp1	AE binding protein 1	Up	1.41867	2.43e-16
Hnf1a	HNF1 homeobox A	Down	-1.2137	2.52e-16
S100a4	S100 calcium binding protein A4	Up	2.18868	2.55e-16
Stard9	START domain containing 9	Up	1.39001	2.57e-16
Aldh9a1	aldehyde dehydrogenase 9, subfamily A1	Down	-1.16408	2.66e-16
Stab1	stabilin 1	Up	1.59815	2.66e-16
Hsd17b14	hydroxysteroid (17-beta) dehydrogenase 14	Down	-2.29416	2.72e-16
Ifit2	interferon-induced protein with tetratricopeptide repeats 2	Up	1.48496	2.83e-16
Tmbim6	transmembrane BAX inhibitor motif containing 6	Down	-1.07914	2.85e-16
Plekha4	pleckstrin homology domain containing, family A (phosphoinositide binding specific) member 4	Up	1.76961	2.98e-16
Dtx4	deltex 4, E3 ubiquitin ligase	Up	1.91856	3.1e-16
Podxl2	podocalyxin-like 2	Up	2.10612	3.14e-16
Hpn	hepsin	Down	-1.11008	3.14e-16
Cisd1	CDGSH iron sulfur domain 1	Down	-1.06271	3.65e-16
Pknox2	Pbx/knotted 1 homeobox 2	Up	1.9047	3.78e-16
Cd300lf	CD300 molecule like family member F	Up	4.65715	3.82e-16
Pla2g6	phospholipase A2, group VI	Down	-1.14586	3.98e-16
Setd7	SET domain containing (lysine methyltransferase) 7	Up	1.01341	4.2e-16
Kdr	kinase insert domain protein receptor	Down	-1.05105	4.59e-16
Bub1	BUB1, mitotic checkpoint serine/threonine kinase	Up	4.43795	4.6e-16
Slc2a6	solute carrier family 2 (facilitated glucose transporter), member 6	Up	2.72655	4.7e-16
Kcns3	potassium voltage-gated channel, delayed-rectifier, subfamily S, member 3	Up	1.67414	4.74e-16
Fn3k	fructosamine 3 kinase	Down	-1.62005	4.74e-16
Hspb1	heat shock protein 1	Up	1.72313	4.76e-16
Idh2	isocitrate dehydrogenase 2 (NADP+), mitochondrial	Down	-1.07723	4.89e-16
Ptpro	protein tyrosine phosphatase, receptor type, O	Up	1.09461	5.08e-16
Rabggta	Rab geranylgeranyl transferase, a subunit	Down	-1.11995	5.09e-16
Acsm5	acyl-CoA synthetase medium-chain family member 5	Down	-1.71424	5.17e-16
Crip1	cysteine-rich protein 1 (intestinal)	Up	1.83624	5.25e-16
Lgals3bp	lectin, galactoside-binding, soluble, 3 binding protein	Up	1.28348	5.25e-16
Hgd	homogentisate 1, 2-dioxygenase	Down	-1.09808	5.41e-16
Gjb4	gap junction protein, beta 4	Up	3.02238	5.46e-16
Tnfaip8l2	tumor necrosis factor, alpha-induced protein 8-like 2	Up	2.80397	5.7e-16
Gatb	glutamyl-tRNA(Gln) amidotransferase, subunit B	Down	-1.23975	5.87e-16
Bhmt2	betaine-homocysteine methyltransferase 2	Down	-1.28925	6.15e-16
Brap	BRCA1 associated protein	Down	-1.03212	6.21e-16
Slc2a12	solute carrier family 2 (facilitated glucose transporter), member 12	Down	-1.79877	6.33e-16
Col18a1	collagen, type XVIII, alpha 1	Up	1.42639	6.72e-16
Tmem47	transmembrane protein 47	Up	1.86503	6.78e-16
Lrp1	low density lipoprotein receptor-related protein 1	Up	1.42719	6.83e-16
Gc	vitamin D binding protein	Up	2.0659	7.01e-16
Apobr	apolipoprotein B receptor	Up	2.0133	7.07e-16
Ncf4	neutrophil cytosolic factor 4	Up	2.55261	7.11e-16
Idh3g	isocitrate dehydrogenase 3 (NAD+), gamma	Down	-1.01454	7.18e-16
Arg2	arginase type II	Up	2.44635	7.21e-16
Negr1	neuronal growth regulator 1	Up	1.61111	7.46e-16
Cideb	cell death-inducing DNA fragmentation factor, alpha subunit-like effector B	Down	-1.33166	7.51e-16
Hspb8	heat shock protein 8	Up	1.72449	7.58e-16
Fcgr4	Fc receptor, IgG, low affinity IV	Up	2.15427	7.67e-16
Igdcc4	immunoglobulin superfamily, DCC subclass, member 4	Up	2.80397	7.84e-16
Penk	preproenkephalin	Up	1.68654	7.93e-16
Defb36	defensin beta 36	Up	5.11504	8.27e-16
C1qtnf7	C1q and tumor necrosis factor related protein 7	Up	2.13181	8.43e-16
1500009L16Rik	RIKEN cDNA 1500009L16 gene	Up	2.70886	8.71e-16
Trim12a	tripartite motif-containing 12A	Up	1.52344	8.89e-16
Samsn1	SAM domain, SH3 domain and nuclear localization signals, 1	Up	2.57457	9e-16
Tmem189	transmembrane protein 189	Down	-1.00476	9.09e-16
Gbp3	guanylate binding protein 3	Up	2.08	9.34e-16
Ftcd	formiminotransferase cyclodeaminase	Down	-1.91171	9.49e-16
Mthfd1l	methylenetetrahydrofolate dehydrogenase (NADP+ dependent) 1-like	Up	1.77451	9.67e-16
Ugt3a2	UDP glycosyltransferases 3 family, polypeptide A2	Down	-1.77461	9.97e-16
Mdfic	MyoD family inhibitor domain containing	Up	1.26991	1.01e-15
Srgn	serglycin	Up	1.24935	1.01e-15
Arsg	arylsulfatase G	Down	-1.31454	1.02e-15
Odc1	ornithine decarboxylase, structural 1	Down	-1.68201	1.03e-15
Slc13a3	solute carrier family 13 (sodium-dependent dicarboxylate transporter), member 3	Down	-1.11676	1.05e-15
Slc37a4	solute carrier family 37 (glucose-6-phosphate transporter), member 4	Down	-1.31977	1.06e-15
Fbxo32	F-box protein 32	Up	1.20794	1.11e-15
Cth	cystathionase (cystathionine gamma-lyase)	Down	-1.14614	1.16e-15
Nkd1	naked cuticle 1	Up	1.84143	1.18e-15
Rftn2	raftlin family member 2	Up	1.40069	1.19e-15
Psmb8	proteasome (prosome, macropain) subunit, beta type 8 (large multifunctional peptidase 7)	Up	2.0113	1.2e-15
Rcn3	reticulocalbin 3, EF-hand calcium binding domain	Up	1.33549	1.22e-15
Ccl20	chemokine (C-C motif) ligand 20	Up	9.18142	1.28e-15
Pmepa1	prostate transmembrane protein, androgen induced 1	Up	1.16242	1.3e-15
Bcl2a1a	B cell leukemia/lymphoma 2 related protein A1a	Up	3.57666	1.31e-15
Fanci	Fanconi anemia, complementation group I	Up	2.58189	1.31e-15
Myc	myelocytomatosis oncogene	Up	2.15934	1.38e-15
Chchd10	coiled-coil-helix-coiled-coil-helix domain containing 10	Down	-1.16435	1.38e-15
Paqr7	progestin and adipoQ receptor family member VII	Down	-1.72229	1.39e-15
Oas2	2'-5' oligoadenylate synthetase 2	Up	2.9881	1.4e-15
Ces2c	carboxylesterase 2C	Down	-1.40521	1.41e-15
Mad2l1	MAD2 mitotic arrest deficient-like 1	Up	1.41199	1.43e-15
Iqgap3	IQ motif containing GTPase activating protein 3	Up	3.45157	1.51e-15
Dgat2	diacylglycerol O-acyltransferase 2	Down	-1.28647	1.52e-15
Gabra3	gamma-aminobutyric acid (GABA) A receptor, subunit alpha 3	Up	1.58399	1.57e-15
Slc38a1	solute carrier family 38, member 1	Up	1.4741	1.59e-15
Cpne4	copine IV	Down	-1.84074	1.62e-15
Atp5b	ATP synthase, H+ transporting mitochondrial F1 complex, beta subunit	Down	-1.03203	1.62e-15
Apcdd1	adenomatosis polyposis coli down-regulated 1	Up	1.99185	1.65e-15
Ndrg2	N-myc downstream regulated gene 2	Down	-1.43296	1.75e-15
Myo1b	myosin IB	Up	1.32675	1.76e-15
Mmp10	matrix metallopeptidase 10	Up	9.17653	1.8e-15
Clspn	claspin	Up	2.52247	1.82e-15
Esm1	endothelial cell-specific molecule 1	Down	-1.90019	1.93e-15
Lrg1	leucine-rich alpha-2-glycoprotein 1	Up	1.72905	1.94e-15
Arrb2	arrestin, beta 2	Up	1.6578	2.12e-15
Endog	endonuclease G	Down	-1.34572	2.16e-15
Hnf4aos	hepatic nuclear factor 4 alpha, opposite strand	Down	-1.6455	2.24e-15
Xylb	xylulokinase homolog (H. influenzae)	Down	-1.22988	2.28e-15
Ovol1	ovo like zinc finger 1	Down	-1.42078	2.5e-15
Espl1	extra spindle pole bodies 1, separase	Up	3.01838	2.6e-15
Apba1	amyloid beta (A4) precursor protein binding, family A, member 1	Up	1.72727	2.62e-15
Lacc1	laccase domain containing 1	Up	1.39302	2.7e-15
Dsel	dermatan sulfate epimerase-like	Up	1.96659	2.73e-15
Gjb3	gap junction protein, beta 3	Up	2.52945	2.75e-15
Tex2	testis expressed gene 2	Down	-1.0006	2.85e-15
Slfn1	schlafen 1	Up	3.03517	2.9e-15
Spib	Spi-B transcription factor (Spi-1/PU.1 related)	Up	3.3575	2.94e-15
Il2ra	interleukin 2 receptor, alpha chain	Up	3.68453	3.02e-15
D2hgdh	D-2-hydroxyglutarate dehydrogenase	Down	-1.37123	3.14e-15
Ank	progressive ankylosis	Up	1.29992	3.15e-15
Gpx8	glutathione peroxidase 8 (putative)	Up	1.47995	3.17e-15
Ptk7	PTK7 protein tyrosine kinase 7	Up	1.5162	3.36e-15
Cox15	cytochrome c oxidase assembly protein 15	Down	-1.03678	3.48e-15
Hells	helicase, lymphoid specific	Up	2.62956	3.58e-15
Tsc22d1	TSC22 domain family, member 1	Up	1.22882	3.61e-15
Hs3st1	heparan sulfate (glucosamine) 3-O-sulfotransferase 1	Up	2.07403	3.62e-15
Cd33	CD33 antigen	Up	3.02308	3.85e-15
Cdc6	cell division cycle 6	Up	2.4546	3.87e-15
Efemp1	epidermal growth factor-containing fibulin-like extracellular matrix protein 1	Up	1.09148	3.89e-15
Fads6	fatty acid desaturase domain family, member 6	Down	-1.58224	3.91e-15
Sirt3	sirtuin 3	Down	-1.2736	4.02e-15
Arsb	arylsulfatase B	Down	-1.15773	4.06e-15
C5ar2	complement component 5a receptor 2	Up	2.88979	4.07e-15
Pde4c	phosphodiesterase 4C, cAMP specific	Down	-1.43311	4.08e-15
Relt	RELT tumor necrosis factor receptor	Up	3.37772	4.11e-15
Gm8995	predicted gene 8995	Up	1.86069	4.15e-15
Gpr35	G protein-coupled receptor 35	Up	2.26726	4.22e-15
Nfatc4	nuclear factor of activated T cells, cytoplasmic, calcineurin dependent 4	Up	1.93505	4.28e-15
Obsl1	obscurin-like 1	Up	1.70306	4.29e-15
Defb29	defensin beta 29	Down	-1.43046	4.35e-15
Siglece	sialic acid binding Ig-like lectin E	Up	2.34378	4.39e-15
Wfdc17	WAP four-disulfide core domain 17	Up	2.68616	4.4e-15
Smarca2	SWI/SNF related, matrix associated, actin dependent regulator of chromatin, subfamily a, member 2	Down	-1.35223	4.42e-15
Plekhb2	pleckstrin homology domain containing, family B (evectins) member 2	Down	-1.13435	4.45e-15
Slc47a1	solute carrier family 47, member 1	Down	-1.14974	4.47e-15
Igf1	insulin-like growth factor 1	Up	1.54777	4.52e-15
Runx3	runt related transcription factor 3	Up	2.36316	4.57e-15
BC024386	cDNA sequence BC023486	Down	-1.5869	4.71e-15
Tmem154	transmembrane protein 154	Up	2.45166	4.91e-15
Paqr9	progestin and adipoQ receptor family member IX	Down	-1.47813	5.01e-15
Slc26a1	solute carrier family 26 (sulfate transporter), member 1	Down	-1.19782	5.08e-15
Samd5	sterile alpha motif domain containing 5	Up	2.68653	5.1e-15
Gsdmd	gasdermin D	Up	1.93631	5.2e-15
Mto1	mitochondrial tRNA translation optimization 1	Down	-1.00409	5.28e-15
Kif14	kinesin family member 14	Up	5.42338	5.53e-15
Aqp4	aquaporin 4	Down	-2.24144	5.72e-15
Slc22a15	solute carrier family 22 (organic anion/cation transporter), member 15	Up	1.64244	6.05e-15
Sprr2f	small proline-rich protein 2F	Up	9.5192	6.15e-15
Klhl3	kelch-like 3	Down	-1.70651	6.25e-15
Mdga1	MAM domain containing glycosylphosphatidylinositol anchor 1	Up	3.28462	6.4e-15
Crisp1	cysteine-rich secretory protein 1	Up	11.0081	6.52e-15
Pim3	proviral integration site 3	Down	-1.4585	6.7e-15
Apeh	acylpeptide hydrolase	Down	-1.43365	6.71e-15
Csf1r	colony stimulating factor 1 receptor	Up	1.23613	6.83e-15
Fbp1	fructose bisphosphatase 1	Down	-1.35135	6.84e-15
Mndal	myeloid nuclear differentiation antigen like	Up	1.55462	6.9e-15
Slc22a13	solute carrier family 22 (organic cation transporter), member 13	Down	-1.50751	6.95e-15
Aplp1	amyloid beta (A4) precursor-like protein 1	Up	1.26856	7.08e-15
Pdzk1	PDZ domain containing 1	Down	-1.31119	7.08e-15
Prkg1	protein kinase, cGMP-dependent, type I	Up	1.66318	7.1e-15
Stc2	stanniocalcin 2	Up	2.16212	7.24e-15
Tango2	transport and golgi organization 2	Down	-1.15535	7.4e-15
Fut4	fucosyltransferase 4	Up	1.68883	7.49e-15
Hap1	huntingtin-associated protein 1	Up	1.38462	7.72e-15
Tmem26	transmembrane protein 26	Down	-1.78525	8.03e-15
Cxcl14	chemokine (C-X-C motif) ligand 14	Up	1.72971	8.23e-15
Klf4	Kruppel-like factor 4 (gut)	Up	1.74174	8.36e-15
Col7a1	collagen, type VII, alpha 1	Up	2.85964	8.78e-15
4931406C07Rik	RIKEN cDNA 4931406C07 gene	Down	-1.18971	9.04e-15
COX2	cytochrome c oxidase subunit II	Down	-1.10204	9.13e-15
Cd9	CD9 antigen	Up	1.07882	9.22e-15
Rgs19	regulator of G-protein signaling 19	Up	1.99434	9.53e-15
Fam151a	family with sequence simliarity 151, member A	Down	-2.01917	9.59e-15
Hr	lysine demethylase and nuclear receptor corepressor	Up	1.70806	9.62e-15
Gpr89	G protein-coupled receptor 89	Down	-1.10607	9.79e-15
Mcm4	minichromosome maintenance complex component 4	Up	1.14725	1.03e-14
Mgat3	mannoside acetylglucosaminyltransferase 3	Down	-1.17276	1.04e-14
5930403L14Rik	RIKEN cDNA 5930403L14 gene	Down	-1.29928	1.08e-14
Ltb	lymphotoxin B	Up	2.89452	1.11e-14
Spp2	secreted phosphoprotein 2	Down	-1.08478	1.15e-14
Aurkb	aurora kinase B	Up	2.83458	1.15e-14
Clec2d	C-type lectin domain family 2, member d	Up	1.54745	1.24e-14
Tagln2	transgelin 2	Up	1.0432	1.25e-14
Pla2g12b	phospholipase A2, group XIIB	Up	2.24025	1.27e-14
Slc25a39	solute carrier family 25, member 39	Down	-1.12004	1.29e-14
Fancd2	Fanconi anemia, complementation group D2	Up	3.00089	1.31e-14
Ccnd2	cyclin D2	Up	1.52879	1.4e-14
Aida	axin interactor, dorsalization associated	Up	1.07916	1.44e-14
Ifngr2	interferon gamma receptor 2	Up	1.15439	1.45e-14
Gmpr	guanosine monophosphate reductase	Down	-1.12273	1.55e-14
Dsg2	desmoglein 2	Up	1.20373	1.55e-14
Tbc1d2b	TBC1 domain family, member 2B	Up	1.17878	1.55e-14
Slc7a11	solute carrier family 7 (cationic amino acid transporter, y+ system), member 11	Up	7.10907	1.56e-14
Mvp	major vault protein	Up	1.01572	1.58e-14
Eif4e3	eukaryotic translation initiation factor 4E member 3	Up	1.09984	1.58e-14
Fst	follistatin	Up	1.88129	1.59e-14
Olfr1033	olfactory receptor 1033	Up	2.65624	1.61e-14
Ncapg	non-SMC condensin I complex, subunit G	Up	3.30076	1.63e-14
Cenpi	centromere protein I	Up	3.54243	1.7e-14
Bmf	BCL2 modifying factor	Up	1.1145	1.79e-14
Cmbl	carboxymethylenebutenolidase-like (Pseudomonas)	Down	-1.35978	1.87e-14
Slc22a17	solute carrier family 22 (organic cation transporter), member 17	Down	-1.19293	1.89e-14
Amacr	alpha-methylacyl-CoA racemase	Down	-1.92294	1.92e-14
Rnd3	Rho family GTPase 3	Up	1.36027	1.97e-14
Pfkm	phosphofructokinase, muscle	Down	-1.1129	2e-14
Slc26a4	solute carrier family 26, member 4	Down	-2.08825	2.01e-14
Cd109	CD109 antigen	Up	2.96635	2.01e-14
Rbpms2	RNA binding protein with multiple splicing 2	Down	-1.17911	2.02e-14
Pde9a	phosphodiesterase 9A	Down	-1.09009	2.11e-14
Unc13b	unc-13 homolog B	Up	1.11506	2.11e-14
Lig1	ligase I, DNA, ATP-dependent	Up	1.51127	2.18e-14
Apoh	apolipoprotein H	Down	-1.88	2.22e-14
Aqp11	aquaporin 11	Down	-1.43653	2.24e-14
Zbtb7c	zinc finger and BTB domain containing 7C	Up	1.41745	2.24e-14
Hykk	hydroxylysine kinase 1	Down	-1.61249	2.24e-14
Ripk3	receptor-interacting serine-threonine kinase 3	Up	2.66124	2.27e-14
Arhgap9	Rho GTPase activating protein 9	Up	2.46912	2.37e-14
Fhl1	four and a half LIM domains 1	Down	-1.10457	2.42e-14
1700113A16Rik	RIKEN cDNA 1700113A16 gene	Down	-1.84234	2.43e-14
Lpar3	lysophosphatidic acid receptor 3	Down	-1.4065	2.44e-14
Plce1	phospholipase C, epsilon 1	Up	1.22792	2.52e-14
Gm11695	predicted gene 11695	Down	-1.461	2.56e-14
Card11	caspase recruitment domain family, member 11	Up	2.3907	2.57e-14
Zfp521	zinc finger protein 521	Up	1.41473	2.69e-14
Bpnt1	3'(2'), 5'-bisphosphate nucleotidase 1	Down	-1.1607	2.75e-14
Acsm2	acyl-CoA synthetase medium-chain family member 2	Down	-1.94017	2.83e-14
Fcrl1	Fc receptor-like 1	Up	3.47281	2.84e-14
Adamtsl5	ADAMTS-like 5	Up	2.04546	2.84e-14
Trap1	TNF receptor-associated protein 1	Down	-1.17876	2.93e-14
Slamf9	SLAM family member 9	Up	1.57922	2.94e-14
Pla2g15	phospholipase A2, group XV	Up	1.42806	2.94e-14
Gpt	glutamic pyruvic transaminase, soluble	Down	-1.16738	3.13e-14
Dtl	denticleless E3 ubiquitin protein ligase	Up	3.82361	3.14e-14
S100g	S100 calcium binding protein G	Down	-1.70038	3.21e-14
Srpx	sushi-repeat-containing protein	Up	1.72495	3.21e-14
Fdx1	ferredoxin 1	Down	-1.08885	3.26e-14
Sgcd	sarcoglycan, delta (dystrophin-associated glycoprotein)	Up	1.86694	3.35e-14
Trpm2	transient receptor potential cation channel, subfamily M, member 2	Up	2.86631	3.41e-14
Ceacam2	carcinoembryonic antigen-related cell adhesion molecule 2	Down	-1.55919	3.42e-14
Parvg	parvin, gamma	Up	2.20101	3.42e-14
Slc22a2	solute carrier family 22 (organic cation transporter), member 2	Down	-1.28681	3.48e-14
Kif18b	kinesin family member 18B	Up	3.77495	3.56e-14
Mtfp1	mitochondrial fission process 1	Down	-1.21542	3.62e-14
Heph	hephaestin	Up	1.14202	3.64e-14
Ppargc1b	peroxisome proliferative activated receptor, gamma, coactivator 1 beta	Down	-1.03589	3.92e-14
Ikzf1	IKAROS family zinc finger 1	Up	1.70463	3.99e-14
Cd37	CD37 antigen	Up	2.50674	4e-14
F2r	coagulation factor II (thrombin) receptor	Up	1.43653	4.03e-14
4931408D14Rik	RIKEN cDNA 4931408D14 gene	Down	-1.47597	4.05e-14
Orai2	ORAI calcium release-activated calcium modulator 2	Up	1.48616	4.12e-14
Dok3	docking protein 3	Up	2.21031	4.15e-14
Dhcr24	24-dehydrocholesterol reductase	Down	-1.16046	4.15e-14
Arhgdib	Rho, GDP dissociation inhibitor (GDI) beta	Up	1.31833	4.25e-14
Upp2	uridine phosphorylase 2	Down	-2.37147	4.59e-14
Cd300lb	CD300 molecule like family member B	Up	3.10125	4.67e-14
Islr	immunoglobulin superfamily containing leucine-rich repeat	Up	1.45117	4.67e-14
Hip1	huntingtin interacting protein 1	Up	1.22284	4.7e-14
Ifitm3	interferon induced transmembrane protein 3	Up	1.26227	4.73e-14
Trim30d	tripartite motif-containing 30D	Up	2.46727	4.86e-14
Scube1	signal peptide, CUB domain, EGF-like 1	Up	3.37203	4.94e-14
Aldh3a2	aldehyde dehydrogenase family 3, subfamily A2	Down	-1.09397	5.03e-14
Tubb6	tubulin, beta 6 class V	Up	1.48318	5.09e-14
Arg1	arginase, liver	Up	9.33891	5.26e-14
Ska3	spindle and kinetochore associated complex subunit 3	Up	2.74897	5.26e-14
Eda2r	ectodysplasin A2 receptor	Up	2.8917	5.37e-14
Pnpo	pyridoxine 5'-phosphate oxidase	Down	-1.02437	5.63e-14
Alx1	ALX homeobox 1	Up	2.26278	5.71e-14
Rab15	RAB15, member RAS oncogene family	Up	1.28205	5.81e-14
Gmip	Gem-interacting protein	Up	1.29159	5.83e-14
Dck	deoxycytidine kinase	Up	1.17616	5.86e-14
Cd8b1	CD8 antigen, beta chain 1	Up	3.07402	5.99e-14
Neurl3	neuralized E3 ubiquitin protein ligase 3	Up	1.46064	6.06e-14
St3gal4	ST3 beta-galactoside alpha-2,3-sialyltransferase 4	Up	1.08057	6.12e-14
Slc7a6	solute carrier family 7 (cationic amino acid transporter, y+ system), member 6	Up	1.47637	6.68e-14
Slco5a1	solute carrier organic anion transporter family, member 5A1	Up	8.81238	7.16e-14
Cdca2	cell division cycle associated 2	Up	2.29437	7.22e-14
Sod2	superoxide dismutase 2, mitochondrial	Down	-1.05385	7.36e-14
Coq9	coenzyme Q9	Down	-1.1819	7.37e-14
S100a11	S100 calcium binding protein A11	Up	1.19397	7.57e-14
Itga9	integrin alpha 9	Up	1.19753	7.61e-14
Naip2	NLR family, apoptosis inhibitory protein 2	Up	1.38581	7.97e-14
Serpinb6a	serine (or cysteine) peptidase inhibitor, clade B, member 6a	Up	1.67504	8.24e-14
Slc22a1	solute carrier family 22 (organic cation transporter), member 1	Down	-1.15867	8.37e-14
Snx29	sorting nexin 29	Down	-1.39688	8.4e-14
Slc22a4	solute carrier family 22 (organic cation transporter), member 4	Down	-1.11119	8.98e-14
Bhmt	betaine-homocysteine methyltransferase	Down	-2.66783	8.98e-14
Mettl7a3	methyltransferase like 7A3	Down	-2.15921	9.07e-14
Tnfrsf4	tumor necrosis factor receptor superfamily, member 4	Up	6.22501	9.25e-14
Inhba	inhibin beta-A	Up	6.92917	9.34e-14
Hadh	hydroxyacyl-Coenzyme A dehydrogenase	Down	-1.10089	9.75e-14
Sp100	nuclear antigen Sp100	Up	1.004	1e-13
Fam180a	family with sequence similarity 180, member A	Up	3.42643	1.01e-13
Itih4	inter alpha-trypsin inhibitor, heavy chain 4	Up	3.96395	1.01e-13
Wnk4	WNK lysine deficient protein kinase 4	Down	-1.03896	1.06e-13
Grem2	gremlin 2, DAN family BMP antagonist	Up	2.17236	1.07e-13
Mep1a	meprin 1 alpha	Down	-1.52917	1.08e-13
Tmem205	transmembrane protein 205	Down	-1.07107	1.08e-13
Loxl1	lysyl oxidase-like 1	Up	1.4817	1.12e-13
Moxd1	monooxygenase, DBH-like 1	Up	4.88268	1.17e-13
1810019D21Rik	RIKEN cDNA 1810019D21 gene	Down	-1.41173	1.17e-13
Mmp23	matrix metallopeptidase 23	Up	1.72161	1.18e-13
Ccl8	chemokine (C-C motif) ligand 8	Up	4.81717	1.19e-13
Pi4ka	phosphatidylinositol 4-kinase alpha	Down	-1.26214	1.23e-13
Oas3	2'-5' oligoadenylate synthetase 3	Up	2.96316	1.25e-13
Gm36210	predicted gene, 36210	Down	-1.87817	1.33e-13
Krt18	keratin 18	Up	1.51918	1.37e-13
Slc46a3	solute carrier family 46, member 3	Down	-1.5925	1.39e-13
Tnfsf15	tumor necrosis factor (ligand) superfamily, member 15	Up	2.30972	1.47e-13
Rab11fip3	RAB11 family interacting protein 3 (class II)	Down	-1.18257	1.47e-13
Il1b	interleukin 1 beta	Up	2.29093	1.54e-13
Traf3ip3	TRAF3 interacting protein 3	Up	2.67145	1.55e-13
Mcur1	mitochondrial calcium uniporter regulator 1	Down	-1.06999	1.61e-13
Cxcr4	chemokine (C-X-C motif) receptor 4	Up	1.92719	1.64e-13
F2rl1	coagulation factor II (thrombin) receptor-like 1	Up	1.06212	1.66e-13
Stard10	START domain containing 10	Down	-1.10841	1.66e-13
Stat4	signal transducer and activator of transcription 4	Up	2.82469	1.66e-13
Smc2	structural maintenance of chromosomes 2	Up	1.89848	1.68e-13
Chadl	chondroadherin-like	Down	-1.41004	1.69e-13
Sod3	superoxide dismutase 3, extracellular	Down	-1.03196	1.72e-13
Slc6a13	solute carrier family 6 (neurotransmitter transporter, GABA), member 13	Down	-1.14925	1.77e-13
Ndufv3	NADH:ubiquinone oxidoreductase core subunit V3	Down	-1.09904	1.81e-13
Coch	cochlin	Up	2.15659	1.83e-13
Nlrc5	NLR family, CARD domain containing 5	Up	2.32343	1.88e-13
Thbs1	thrombospondin 1	Up	1.18296	1.97e-13
Fmo5	flavin containing monooxygenase 5	Down	-1.50116	2.03e-13
Mmp11	matrix metallopeptidase 11	Up	1.84018	2.03e-13
Mfap2	microfibrillar-associated protein 2	Up	2.12675	2.08e-13
Ros1	Ros1 proto-oncogene	Up	2.73663	2.15e-13
Aass	aminoadipate-semialdehyde synthase	Down	-1.20888	2.18e-13
Spaca7	sperm acrosome associated 7	Up	5.90242	2.21e-13
Pfn3	profilin 3	Down	-1.44248	2.22e-13
Emilin1	elastin microfibril interfacer 1	Up	1.39909	2.31e-13
ND2	NADH dehydrogenase subunit 2	Down	-1.25814	2.42e-13
Ppfia4	protein tyrosine phosphatase, receptor type, f polypeptide (PTPRF), interacting protein (liprin), alpha 4	Up	2.14006	2.44e-13
Shmt2	serine hydroxymethyltransferase 2 (mitochondrial)	Down	-1.34071	2.59e-13
Hnf4a	hepatic nuclear factor 4, alpha	Down	-1.03056	2.61e-13
Ephx2	epoxide hydrolase 2, cytoplasmic	Down	-1.14418	2.62e-13
Cks1b	CDC28 protein kinase 1b	Up	1.69112	2.66e-13
Irak3	interleukin-1 receptor-associated kinase 3	Up	1.86501	2.71e-13
Slc7a5	solute carrier family 7 (cationic amino acid transporter, y+ system), member 5	Up	1.83044	2.81e-13
Aldh4a1	aldehyde dehydrogenase 4 family, member A1	Down	-1.28618	2.81e-13
Acmsd	amino carboxymuconate semialdehyde decarboxylase	Down	-1.51073	2.82e-13
Tacstd2	tumor-associated calcium signal transducer 2	Up	1.41375	2.82e-13
Chrna4	cholinergic receptor, nicotinic, alpha polypeptide 4	Down	-1.49513	2.87e-13
Efs	embryonal Fyn-associated substrate	Up	1.85188	2.88e-13
Zc3h12a	zinc finger CCCH type containing 12A	Up	1.60232	2.96e-13
Nrm	nurim (nuclear envelope membrane protein)	Up	2.11041	3.09e-13
Tmco3	transmembrane and coiled-coil domains 3	Down	-1.47173	3.16e-13
Sugct	succinyl-CoA glutarate-CoA transferase	Down	-1.58501	3.21e-13
Lgals9	lectin, galactose binding, soluble 9	Up	1.20116	3.22e-13
Oxct1	3-oxoacid CoA transferase 1	Down	-1.59292	3.29e-13
Fahd2a	fumarylacetoacetate hydrolase domain containing 2A	Down	-1.13076	3.41e-13
Mettl7b	methyltransferase like 7B	Down	-1.13024	3.41e-13
Hhatl	hedgehog acyltransferase-like	Down	-2.23406	3.43e-13
Itgal	integrin alpha L	Up	1.9983	3.49e-13
Pecr	peroxisomal trans-2-enoyl-CoA reductase	Down	-1.62847	3.51e-13
Ntrk2	neurotrophic tyrosine kinase, receptor, type 2	Up	1.92234	3.55e-13
Gli1	GLI-Kruppel family member GLI1	Up	2.71572	3.59e-13
Rasa4	RAS p21 protein activator 4	Up	2.00336	3.68e-13
Ccdc107	coiled-coil domain containing 107	Down	-1.26587	3.77e-13
ND4L	NADH dehydrogenase subunit 4L	Down	-1.13315	3.81e-13
Prima1	proline rich membrane anchor 1	Down	-1.20192	3.85e-13
S1pr2	sphingosine-1-phosphate receptor 2	Up	1.68561	3.92e-13
Fli1	Friend leukemia integration 1	Up	1.11966	3.92e-13
Slc22a6	solute carrier family 22 (organic anion transporter), member 6	Down	-1.15311	4.07e-13
Mctp1	multiple C2 domains, transmembrane 1	Up	3.42503	4.08e-13
C8g	complement component 8, gamma polypeptide	Down	-1.69888	4.1e-13
Atp7b	ATPase, Cu++ transporting, beta polypeptide	Down	-1.49497	4.25e-13
Phyh	phytanoyl-CoA hydroxylase	Down	-1.18215	4.26e-13
H2-DMb2	histocompatibility 2, class II, locus Mb2	Up	3.65063	4.3e-13
Oas1a	2'-5' oligoadenylate synthetase 1A	Up	1.75836	4.4e-13
Pla2g4a	phospholipase A2, group IVA (cytosolic, calcium-dependent)	Up	1.30908	4.6e-13
Nit1	nitrilase 1	Down	-1.068	4.74e-13
H2-Q4	histocompatibility 2, Q region locus 4	Up	1.37555	4.74e-13
Itk	IL2 inducible T cell kinase	Up	2.56853	4.74e-13
Tmem263	transmembrane protein 263	Up	1.31555	5.03e-13
Il34	interleukin 34	Up	1.16881	5.1e-13
Acsf3	acyl-CoA synthetase family member 3	Down	-1.11749	5.16e-13
Slamf8	SLAM family member 8	Up	3.1057	5.18e-13
Myo15b	myosin XVB	Down	-1.12784	5.25e-13
Batf	basic leucine zipper transcription factor, ATF-like	Up	3.3342	5.32e-13
Elf3	E74-like factor 3	Up	1.44059	5.32e-13
Il22ra1	interleukin 22 receptor, alpha 1	Down	-1.63669	5.54e-13
Map3k15	mitogen-activated protein kinase kinase kinase 15	Down	-1.06589	5.56e-13
Cd36	CD36 molecule	Down	-1.39407	5.59e-13
H2-Eb2	histocompatibility 2, class II antigen E beta2	Up	4.11999	5.68e-13
Psrc1	proline/serine-rich coiled-coil 1	Up	3.14063	5.76e-13
2300009A05Rik	RIKEN cDNA 2300009A05 gene	Down	-1.10399	5.77e-13
Adhfe1	alcohol dehydrogenase, iron containing, 1	Down	-1.44824	5.91e-13
Cd300ld5	CD300 molecule like family member D5	Up	2.07129	6.06e-13
Ms4a14	membrane-spanning 4-domains, subfamily A, member 14	Up	4.30633	6.07e-13
Gabra4	gamma-aminobutyric acid (GABA) A receptor, subunit alpha 4	Up	3.126	6.1e-13
Shisa3	shisa family member 3	Up	1.12741	6.13e-13
Slc16a9	solute carrier family 16 (monocarboxylic acid transporters), member 9	Down	-1.11356	6.16e-13
Tstd1	thiosulfate sulfurtransferase (rhodanese)-like domain containing 1	Down	-1.50464	6.25e-13
Mlec	malectin	Down	-1.06219	6.27e-13
Slc39a6	solute carrier family 39 (metal ion transporter), member 6	Up	1.03964	6.34e-13
Sat2	spermidine/spermine N1-acetyl transferase 2	Down	-1.2557	6.5e-13
Ebi3	Epstein-Barr virus induced gene 3	Up	3.23067	6.5e-13
Hao2	hydroxyacid oxidase 2	Down	-1.49676	6.51e-13
Padi2	peptidyl arginine deiminase, type II	Up	2.2428	6.6e-13
Emp2	epithelial membrane protein 2	Up	1.33538	6.76e-13
Slc37a2	solute carrier family 37 (glycerol-3-phosphate transporter), member 2	Up	1.75746	6.98e-13
Pou2f2	POU domain, class 2, transcription factor 2	Up	2.93373	7.07e-13
Svep1	sushi, von Willebrand factor type A, EGF and pentraxin domain containing 1	Up	1.20886	7.24e-13
Peli2	pellino 2	Down	-1.00744	7.25e-13
Hmga2-ps1	high mobility group AT-hook 2, pseudogene 1	Up	2.21066	7.52e-13
Slc2a5	solute carrier family 2 (facilitated glucose transporter), member 5	Down	-1.44805	7.52e-13
Enc1	ectodermal-neural cortex 1	Up	1.28744	7.62e-13
Fbxo36	F-box protein 36	Down	-1.3085	7.62e-13
Ppp1r1a	protein phosphatase 1, regulatory inhibitor subunit 1A	Down	-1.78661	7.67e-13
Chd3	chromodomain helicase DNA binding protein 3	Down	-1.17256	7.67e-13
Frs3	fibroblast growth factor receptor substrate 3	Down	-1.37524	7.95e-13
H2-Ob	histocompatibility 2, O region beta locus	Up	2.43495	8.21e-13
Crlf2	cytokine receptor-like factor 2	Up	1.38063	8.31e-13
Retsat	retinol saturase (all trans retinol 13,14 reductase)	Down	-1.53887	8.41e-13
Synpo	synaptopodin	Up	1.08369	8.48e-13
Fat3	FAT atypical cadherin 3	Up	3.66993	8.56e-13
Rhoj	ras homolog family member J	Up	1.19862	8.67e-13
Them7	thioesterase superfamily member 7	Down	-1.40608	8.69e-13
Nlrp6	NLR family, pyrin domain containing 6	Down	-1.15813	8.7e-13
Myh9	myosin, heavy polypeptide 9, non-muscle	Up	1.02418	8.98e-13
Rerg	RAS-like, estrogen-regulated, growth-inhibitor	Up	1.31165	9e-13
Gbp7	guanylate binding protein 7	Up	1.57212	9.28e-13
Cldn10	claudin 10	Down	-1.09883	9.83e-13
Pi15	peptidase inhibitor 15	Up	2.04921	9.84e-13
Neurl1a	neuralized E3 ubiquitin protein ligase 1A	Up	2.58434	1e-12
Klra2	killer cell lectin-like receptor, subfamily A, member 2	Up	3.10327	1.01e-12
Slc22a5	solute carrier family 22 (organic cation transporter), member 5	Down	-1.21615	1.13e-12
Ren1	renin 1 structural	Down	-1.59858	1.13e-12
Ttk	Ttk protein kinase	Up	3.03731	1.14e-12
Qpct	glutaminyl-peptide cyclotransferase (glutaminyl cyclase)	Up	1.54343	1.16e-12
S100a10	S100 calcium binding protein A10 (calpactin)	Up	1.14846	1.16e-12
Stox2	storkhead box 2	Up	1.14809	1.2e-12
Rhbg	Rhesus blood group-associated B glycoprotein	Down	-1.42898	1.2e-12
Ltbp3	latent transforming growth factor beta binding protein 3	Up	1.10044	1.24e-12
Ces2d-ps	carboxylesterase 2D, pseudogene	Down	-1.31574	1.24e-12
Adamts17	a disintegrin-like and metallopeptidase (reprolysin type) with thrombospondin type 1 motif, 17	Up	4.39005	1.26e-12
Epha3	Eph receptor A3	Up	2.65881	1.29e-12
Agps	alkylglycerone phosphate synthase	Down	-1.56242	1.3e-12
Gm39972	predicted gene, 39972	Up	1.34022	1.38e-12
1110032A03Rik	RIKEN cDNA 1110032A03 gene	Down	-1.03703	1.41e-12
Slc25a42	solute carrier family 25, member 42	Down	-1.25244	1.46e-12
Plppr3	phospholipid phosphatase related 3	Up	2.49809	1.48e-12
Fgd2	FYVE, RhoGEF and PH domain containing 2	Up	1.95749	1.48e-12
Cysltr1	cysteinyl leukotriene receptor 1	Up	2.54687	1.51e-12
Xcr1	chemokine (C motif) receptor 1	Up	2.11957	1.54e-12
Cd40	CD40 antigen	Up	1.91595	1.54e-12
Cd300ld2	CD300 molecule like family member D2	Up	8.59727	1.56e-12
Nfe2l3	nuclear factor, erythroid derived 2, like 3	Up	2.27252	1.56e-12
Il16	interleukin 16	Up	1.7206	1.56e-12
Cpxm2	carboxypeptidase X 2 (M14 family)	Up	2.27623	1.56e-12
Fabp5	fatty acid binding protein 5, epidermal	Up	1.55474	1.65e-12
C1s2	complement component 1, s subcomponent 2	Up	1.86572	1.72e-12
Vwa8	von Willebrand factor A domain containing 8	Down	-1.19711	1.77e-12
Hoxd11	homeobox D11	Up	2.04951	1.79e-12
Fmo2	flavin containing monooxygenase 2	Down	-1.12181	1.81e-12
Agap2	ArfGAP with GTPase domain, ankyrin repeat and PH domain 2	Up	2.18441	1.86e-12
Cep170	centrosomal protein 170	Up	1.47146	1.95e-12
Arhgef25	Rho guanine nucleotide exchange factor (GEF) 25	Up	1.44457	1.96e-12
Zbtb11os1	zinc finger and BTB domain containing 11, opposite strand 1	Down	-1.33894	1.96e-12
Irf7	interferon regulatory factor 7	Up	1.62511	2.01e-12
Mboat1	membrane bound O-acyltransferase domain containing 1	Up	1.08054	2.06e-12
Acad9	acyl-Coenzyme A dehydrogenase family, member 9	Down	-1.11179	2.09e-12
Pstpip1	proline-serine-threonine phosphatase-interacting protein 1	Up	2.34721	2.11e-12
Sphk1	sphingosine kinase 1	Up	1.61685	2.13e-12
Pdlim7	PDZ and LIM domain 7	Up	1.8669	2.14e-12
Tifab	TRAF-interacting protein with forkhead-associated domain, family member B	Up	1.97189	2.17e-12
Fam124a	family with sequence similarity 124, member A	Up	1.47023	2.2e-12
Fcrla	Fc receptor-like A	Up	3.01528	2.21e-12
Def8	differentially expressed in FDCP 8	Down	-1.01908	2.22e-12
Ggta1	glycoprotein galactosyltransferase alpha 1, 3	Up	1.21464	2.23e-12
Shc2	SHC (Src homology 2 domain containing) transforming protein 2	Up	3.53514	2.23e-12
Krt15	keratin 15	Up	1.99318	2.36e-12
Dnm3os	dynamin 3, opposite strand	Up	2.9029	2.36e-12
Esrra	estrogen related receptor, alpha	Down	-1.14677	2.39e-12
Gng2	guanine nucleotide binding protein (G protein), gamma 2	Up	1.49334	2.48e-12
Kifc1	kinesin family member C1	Up	1.63168	2.55e-12
Cyp2d26	cytochrome P450, family 2, subfamily d, polypeptide 26	Down	-1.20325	2.6e-12
Rras	related RAS viral (r-ras) oncogene	Up	1.27231	2.6e-12
Atp1a2	ATPase, Na+/K+ transporting, alpha 2 polypeptide	Up	1.3207	2.62e-12
Clec11a	C-type lectin domain family 11, member a	Up	1.2741	2.79e-12
Rbm3	RNA binding motif (RNP1, RRM) protein 3	Up	1.23622	2.82e-12
Itgb4	integrin beta 4	Up	1.85493	2.83e-12
Aldh8a1	aldehyde dehydrogenase 8 family, member A1	Down	-1.40597	2.84e-12
Pglyrp2	peptidoglycan recognition protein 2	Up	3.4425	2.88e-12
Clcnka	chloride channel, voltage-sensitive Ka	Down	-1.39128	2.95e-12
Aco2	aconitase 2, mitochondrial	Down	-1.02404	2.97e-12
AI314278	expressed sequence AI314278	Down	-1.15596	3.01e-12
Dnase1	deoxyribonuclease I	Down	-3.17307	3.29e-12
Lyl1	lymphoblastomic leukemia 1	Up	2.34626	3.31e-12
Cacnb3	calcium channel, voltage-dependent, beta 3 subunit	Up	1.26265	3.45e-12
Smpdl3a	sphingomyelin phosphodiesterase, acid-like 3A	Down	-1.04199	3.56e-12
Slc25a48	solute carrier family 25, member 48	Down	-1.1241	3.58e-12
Gtse1	G two S phase expressed protein 1	Up	1.96269	3.66e-12
Epb41	erythrocyte membrane protein band 4.1	Down	-1.17153	3.71e-12
Aifm3	apoptosis-inducing factor, mitochondrion-associated 3	Down	-1.5396	3.73e-12
Zmynd10	zinc finger, MYND domain containing 10	Down	-1.46623	3.77e-12
Heyl	hairy/enhancer-of-split related with YRPW motif-like	Up	1.3151	3.77e-12
Acta2	actin, alpha 2, smooth muscle, aorta	Up	1.5196	3.78e-12
Uqcrc1	ubiquinol-cytochrome c reductase core protein 1	Down	-1.02431	3.82e-12
Pmp22	peripheral myelin protein 22	Up	1.33106	3.85e-12
Spn	sialophorin	Up	1.80907	3.86e-12
Il3ra	interleukin 3 receptor, alpha chain	Up	1.90879	3.87e-12
Map3k6	mitogen-activated protein kinase kinase kinase 6	Up	1.44459	3.87e-12
F13b	coagulation factor XIII, beta subunit	Down	-1.68679	3.93e-12
Kcnj15	potassium inwardly-rectifying channel, subfamily J, member 15	Down	-1.14957	3.93e-12
Osbp2	oxysterol binding protein 2	Down	-1.84416	4.06e-12
Bcl3	B cell leukemia/lymphoma 3	Up	1.4616	4.07e-12
ND4	NADH dehydrogenase subunit 4	Down	-1.07653	4.25e-12
Gm4131	predicted gene 4131	Down	-1.5669	4.29e-12
Traf1	TNF receptor-associated factor 1	Up	2.14026	4.4e-12
Wfdc2	WAP four-disulfide core domain 2	Up	1.4279	4.4e-12
Jchain	immunoglobulin joining chain	Up	4.46955	4.46e-12
Gm39133	predicted gene, 39133	Down	-2.80193	4.59e-12
Il2rg	interleukin 2 receptor, gamma chain	Up	1.92979	4.64e-12
Prdx5	peroxiredoxin 5	Down	-1.03358	4.74e-12
0610006L08Rik	RIKEN cDNA 0610006L08 gene	Down	-1.53698	4.75e-12
Abcc6	ATP-binding cassette, sub-family C (CFTR/MRP), member 6	Down	-1.46312	4.79e-12
Cxcl17	chemokine (C-X-C motif) ligand 17	Up	8.06506	4.82e-12
Spock2	sparc/osteonectin, cwcv and kazal-like domains proteoglycan 2	Up	1.49304	4.83e-12
Fut2	fucosyltransferase 2	Up	4.48882	4.89e-12
Slc22a8	solute carrier family 22 (organic anion transporter), member 8	Down	-1.42962	4.94e-12
Asb9	ankyrin repeat and SOCS box-containing 9	Down	-1.24164	4.95e-12
Stat2	signal transducer and activator of transcription 2	Up	1.07138	5.15e-12
Ace	angiotensin I converting enzyme (peptidyl-dipeptidase A) 1	Down	-1.48619	5.23e-12
Slc25a10	solute carrier family 25 (mitochondrial carrier, dicarboxylate transporter), member 10	Down	-1.04142	5.31e-12
Ifi27l2a	interferon, alpha-inducible protein 27 like 2A	Up	1.69977	5.32e-12
Ybx2	Y box protein 2	Down	-1.30575	5.46e-12
Chrdl1	chordin-like 1	Down	-1.88329	5.47e-12
Tbc1d13	TBC1 domain family, member 13	Down	-1.02866	5.6e-12
Slc7a9	solute carrier family 7 (cationic amino acid transporter, y+ system), member 9	Down	-1.0472	5.73e-12
Ccs	copper chaperone for superoxide dismutase	Down	-1.01715	5.83e-12
Cd200r4	CD200 receptor 4	Up	8.52664	5.87e-12
Gm38483	predicted gene, 38483	Up	2.97706	5.91e-12
Trim14	tripartite motif-containing 14	Up	1.75718	6.02e-12
Rmnd1	required for meiotic nuclear division 1 homolog	Down	-1.0482	6.09e-12
Eps8l3	EPS8-like 3	Up	1.61464	6.34e-12
Nin	ninein	Up	1.25596	6.52e-12
Rhbdf2	rhomboid 5 homolog 2	Up	1.17072	6.9e-12
Nell2	NEL-like 2	Up	3.21114	7.08e-12
Fbn2	fibrillin 2	Up	7.28164	7.1e-12
Slc7a8	solute carrier family 7 (cationic amino acid transporter, y+ system), member 8	Down	-1.03442	7.18e-12
Sfxn5	sideroflexin 5	Down	-1.02025	7.41e-12
Fahd1	fumarylacetoacetate hydrolase domain containing 1	Down	-1.03451	7.49e-12
Gpm6b	glycoprotein m6b	Up	2.11833	7.49e-12
Ehf	ets homologous factor	Up	1.27227	7.83e-12
Ptgds	prostaglandin D2 synthase (brain)	Up	1.437	7.89e-12
Hsd3b4	hydroxy-delta-5-steroid dehydrogenase, 3 beta- and steroid delta-isomerase 4	Down	-1.64879	7.92e-12
Ttbk1	tau tubulin kinase 1	Down	-1.8561	8e-12
Dnajc6	DnaJ heat shock protein family (Hsp40) member C6	Down	-1.79584	8.01e-12
Gm33967	predicted gene, 33967	Down	-1.57881	8.12e-12
Ggct	gamma-glutamyl cyclotransferase	Down	-1.77128	8.23e-12
Cd300ld3	CD300 molecule like family member D3	Up	2.12379	8.24e-12
Arhgap28	Rho GTPase activating protein 28	Up	1.06931	8.25e-12
Ramp1	receptor (calcitonin) activity modifying protein 1	Up	2.18173	8.37e-12
Rgs16	regulator of G-protein signaling 16	Up	4.4363	8.43e-12
Osgin1	oxidative stress induced growth inhibitor 1	Down	-1.31194	8.59e-12
Clec10a	C-type lectin domain family 10, member A	Up	2.24092	8.67e-12
Neu2	neuraminidase 2	Down	-1.42061	8.68e-12
Acacb	acetyl-Coenzyme A carboxylase beta	Down	-1.35067	8.76e-12
Eci3	enoyl-Coenzyme A delta isomerase 3	Down	-1.62532	8.91e-12
Acad12	acyl-Coenzyme A dehydrogenase family, member 12	Down	-1.34658	9.23e-12
Irf8	interferon regulatory factor 8	Up	1.404	9.34e-12
Cnp	2',3'-cyclic nucleotide 3' phosphodiesterase	Up	1.3238	9.52e-12
Hgf	hepatocyte growth factor	Up	1.93117	9.72e-12
Mx1	MX dynamin-like GTPase 1	Up	2.45666	9.73e-12
Amph	amphiphysin	Up	2.30676	9.73e-12
Tgfb1i1	transforming growth factor beta 1 induced transcript 1	Up	1.40187	9.92e-12
Rassf5	Ras association (RalGDS/AF-6) domain family member 5	Up	1.101	1.03e-11
Evc	EvC ciliary complex subunit 1	Down	-1.16956	1.06e-11
Hagh	hydroxyacyl glutathione hydrolase	Down	-1.02989	1.07e-11
Ldhd	lactate dehydrogenase D	Down	-1.50227	1.08e-11
Pilra	paired immunoglobin-like type 2 receptor alpha	Up	2.63226	1.11e-11
Nxpe5	neurexophilin and PC-esterase domain family, member 5	Up	4.11083	1.13e-11
Pdzd2	PDZ domain containing 2	Down	-1.20235	1.15e-11
Mogat1	monoacylglycerol O-acyltransferase 1	Down	-1.14104	1.16e-11
Plekhg2	pleckstrin homology domain containing, family G (with RhoGef domain) member 2	Up	1.23222	1.17e-11
Ube2c	ubiquitin-conjugating enzyme E2C	Up	2.17903	1.17e-11
3110045C21Rik	RIKEN cDNA 3110045C21 gene	Down	-1.96107	1.19e-11
Trpv2	transient receptor potential cation channel, subfamily V, member 2	Up	1.8708	1.19e-11
Sypl2	synaptophysin-like 2	Down	-1.36599	1.2e-11
Ikzf3	IKAROS family zinc finger 3	Up	2.86164	1.21e-11
Slc5a9	solute carrier family 5 (sodium/glucose cotransporter), member 9	Down	-1.09257	1.26e-11
4930481A15Rik	RIKEN cDNA 4930481A15 gene	Down	-1.56775	1.26e-11
Zfp950	zinc finger protein 950	Up	1.11304	1.29e-11
Pld2	phospholipase D2	Up	1.22385	1.3e-11
Bst1	bone marrow stromal cell antigen 1	Up	1.49954	1.31e-11
Ifrd2	interferon-related developmental regulator 2	Down	-1.10469	1.32e-11
Tgfbr1	transforming growth factor, beta receptor I	Up	1.25638	1.33e-11
Atp10a	ATPase, class V, type 10A	Up	1.47954	1.35e-11
Acot12	acyl-CoA thioesterase 12	Down	-1.21727	1.4e-11
Csrp1	cysteine and glycine-rich protein 1	Up	1.09232	1.43e-11
Gpd1	glycerol-3-phosphate dehydrogenase 1 (soluble)	Down	-1.17142	1.44e-11
Ido2	indoleamine 2,3-dioxygenase 2	Down	-1.778	1.45e-11
Sync	syncoilin	Up	2.36268	1.47e-11
Lag3	lymphocyte-activation gene 3	Up	3.3364	1.52e-11
Tbc1d8	TBC1 domain family, member 8	Up	1.09165	1.53e-11
Galnt14	polypeptide N-acetylgalactosaminyltransferase 14	Down	-1.27462	1.55e-11
Gm5524	predicted gene 5524	Down	-2.02586	1.56e-11
Jazf1	JAZF zinc finger 1	Up	2.04356	1.59e-11
Clec18a	C-type lectin domain family 18, member A	Up	2.3938	1.63e-11
Nat8f7	N-acetyltransferase 8 (GCN5-related) family member 7	Down	-1.71447	1.64e-11
Glis1	GLIS family zinc finger 1	Down	-1.39803	1.66e-11
Mc5r	melanocortin 5 receptor	Up	8.39869	1.69e-11
Tgif2	TGFB-induced factor homeobox 2	Up	1.50368	1.73e-11
Mdh1	malate dehydrogenase 1, NAD (soluble)	Down	-1.08322	1.74e-11
Gm5069	glyceraldehyde-3-phosphate dehydrogenase pseudogene	Down	-1.79358	1.74e-11
Sh2d2a	SH2 domain containing 2A	Up	2.39744	1.88e-11
Ift122	intraflagellar transport 122	Down	-1.05742	1.96e-11
Crlf1	cytokine receptor-like factor 1	Up	3.6264	2.04e-11
Ccnf	cyclin F	Up	2.92253	2.05e-11
Adgrb2	adhesion G protein-coupled receptor B2	Up	4.99216	2.09e-11
H2-M3	histocompatibility 2, M region locus 3	Up	1.3428	2.1e-11
Pxdc1	PX domain containing 1	Up	1.44094	2.1e-11
Kdf1	keratinocyte differentiation factor 1	Down	-1.01635	2.11e-11
BC035044	cDNA sequence BC035044	Up	2.60828	2.13e-11
Clip3	CAP-GLY domain containing linker protein 3	Up	1.64482	2.15e-11
Aadat	aminoadipate aminotransferase	Down	-2.53349	2.17e-11
Runx2	runt related transcription factor 2	Up	2.0213	2.19e-11
Kcng1	potassium voltage-gated channel, subfamily G, member 1	Down	-3.44159	2.25e-11
Rhcg	Rhesus blood group-associated C glycoprotein	Down	-1.31805	2.25e-11
Ccdc102a	coiled-coil domain containing 102A	Up	1.59196	2.3e-11
Uba7	ubiquitin-like modifier activating enzyme 7	Up	1.45407	2.46e-11
Vat1	vesicle amine transport 1	Up	1.19242	2.46e-11
Faxc	failed axon connections homolog	Up	2.68336	2.52e-11
Elmo1	engulfment and cell motility 1	Up	1.58004	2.54e-11
Robo1	roundabout guidance receptor 1	Up	1.32608	2.56e-11
Lrrc3	leucine rich repeat containing 3	Down	-1.46164	2.64e-11
Entpd8	ectonucleoside triphosphate diphosphohydrolase 8	Down	-1.23078	2.69e-11
Lrrc15	leucine rich repeat containing 15	Down	-2.39988	2.7e-11
Nnmt	nicotinamide N-methyltransferase	Up	2.08644	2.78e-11
Cep55	centrosomal protein 55	Up	3.98461	2.84e-11
Prrg3	proline rich Gla (G-carboxyglutamic acid) 3 (transmembrane)	Up	1.84535	2.85e-11
Cyp2j13	cytochrome P450, family 2, subfamily j, polypeptide 13	Down	-1.38848	2.87e-11
Bak1	BCL2-antagonist/killer 1	Up	1.10168	2.91e-11
Slfn5	schlafen 5	Up	1.04478	2.94e-11
Vtcn1	V-set domain containing T cell activation inhibitor 1	Up	2.34832	2.94e-11
Cyb5a	cytochrome b5 type A (microsomal)	Down	-1.12391	3.04e-11
Vill	villin-like	Down	-1.2379	3.09e-11
Cxcl10	chemokine (C-X-C motif) ligand 10	Up	1.85608	3.09e-11
Ccdc33	coiled-coil domain containing 33	Up	8.18118	3.21e-11
Pnkd	paroxysmal nonkinesiogenic dyskinesia	Down	-1.11818	3.29e-11
Tpk1	thiamine pyrophosphokinase	Down	-1.15355	3.3e-11
Cdca3	cell division cycle associated 3	Up	1.96142	3.58e-11
Ifrd1	interferon-related developmental regulator 1	Up	1.08879	3.6e-11
Gm12678	predicted gene 12678	Down	-1.46226	3.7e-11
St8sia1	ST8 alpha-N-acetyl-neuraminide alpha-2,8-sialyltransferase 1	Down	-1.13905	3.76e-11
Dpep2	dipeptidase 2	Up	2.59467	3.77e-11
Inf2	inverted formin, FH2 and WH2 domain containing	Up	1.36195	3.78e-11
Azgp1	alpha-2-glycoprotein 1, zinc	Down	-3.07771	3.82e-11
Lppos	LIM domain containing preferred translocation partner in lipoma, opposite strand	Down	-1.41848	3.86e-11
Hvcn1	hydrogen voltage-gated channel 1	Up	1.79679	3.87e-11
Agrn	agrin	Up	1.07731	3.91e-11
Mical1	microtubule associated monooxygenase, calponin and LIM domain containing 1	Up	1.63843	3.93e-11
Unc13d	unc-13 homolog D	Up	2.04495	3.96e-11
Mal2	mal, T cell differentiation protein 2	Up	1.0494	4.08e-11
Rnase6	ribonuclease, RNase A family, 6	Up	2.08974	4.12e-11
Gm5617	predicted gene 5617	Down	-1.02244	4.26e-11
Kcnh8	potassium voltage-gated channel, subfamily H (eag-related), member 8	Up	6.15171	4.31e-11
Nepn	nephrocan	Down	-1.94635	4.31e-11
Gcsam	germinal center associated, signaling and motility	Up	2.96565	4.46e-11
Nat8f6	N-acetyltransferase 8 (GCN5-related) family member 6	Down	-1.59179	4.47e-11
Sprr2g	small proline-rich protein 2G	Up	5.1433	4.49e-11
Plaur	plasminogen activator, urokinase receptor	Up	1.545	4.6e-11
Mcat	malonyl CoA:ACP acyltransferase (mitochondrial)	Down	-1.04157	4.71e-11
Armcx4	armadillo repeat containing, X-linked 4	Up	1.59054	4.72e-11
Grhpr	glyoxylate reductase/hydroxypyruvate reductase	Down	-1.06521	4.83e-11
Rarres1	retinoic acid receptor responder (tazarotene induced) 1	Up	1.92807	5.05e-11
Bhlhb9	basic helix-loop-helix domain containing, class B9	Up	1.13262	5.08e-11
Cnnm1	cyclin M1	Down	-1.02887	5.09e-11
Usp2	ubiquitin specific peptidase 2	Down	-1.01494	5.1e-11
Ctla4	cytotoxic T-lymphocyte-associated protein 4	Up	6.27088	5.48e-11
Prg2	proteoglycan 2, bone marrow	Up	4.30601	5.95e-11
Sigirr	single immunoglobulin and toll-interleukin 1 receptor (TIR) domain	Down	-1.10949	6.19e-11
Tcaf2	TRPM8 channel-associated factor 2	Up	1.08652	6.23e-11
Tmtc2	transmembrane and tetratricopeptide repeat containing 2	Up	2.04342	6.5e-11
Sp110	Sp110 nuclear body protein	Up	2.0385	6.52e-11
Col4a6	collagen, type IV, alpha 6	Up	1.3142	6.79e-11
Cd2	CD2 antigen	Up	2.69357	6.8e-11
Csnk1e	casein kinase 1, epsilon	Up	1.16179	6.8e-11
Dennd1c	DENN/MADD domain containing 1C	Up	2.30471	7.07e-11
Sprr1a	small proline-rich protein 1A	Up	1.55263	7.28e-11
Gimap3	GTPase, IMAP family member 3	Up	2.09112	7.32e-11
Wfdc16	WAP four-disulfide core domain 16	Down	-2.20632	7.33e-11
Lfng	LFNG O-fucosylpeptide 3-beta-N-acetylglucosaminyltransferase	Up	1.46713	7.34e-11
Cdca5	cell division cycle associated 5	Up	2.33517	7.37e-11
Slc1a1	solute carrier family 1 (neuronal/epithelial high affinity glutamate transporter, system Xag), member 1	Down	-1.07146	7.45e-11
Glt1d1	glycosyltransferase 1 domain containing 1	Down	-1.36817	7.6e-11
Sfrp5	secreted frizzled-related sequence protein 5	Up	1.95366	7.66e-11
Csad	cysteine sulfinic acid decarboxylase	Down	-1.4712	7.68e-11
Nfatc2	nuclear factor of activated T cells, cytoplasmic, calcineurin dependent 2	Up	1.32936	7.74e-11
Cd247	CD247 antigen	Up	2.60792	7.95e-11
Tspan32	tetraspanin 32	Up	2.90149	8.02e-11
Ophn1	oligophrenin 1	Up	1.10847	8.18e-11
Rnf167	ring finger protein 167	Down	-1.13515	8.26e-11
Ddc	dopa decarboxylase	Down	-1.19856	8.26e-11
Tshz3	teashirt zinc finger family member 3	Up	1.94174	8.35e-11
Tmem229b	transmembrane protein 229B	Up	1.45554	8.66e-11
Ahr	aryl-hydrocarbon receptor	Up	1.06449	8.82e-11
Kctd11	potassium channel tetramerisation domain containing 11	Up	1.0452	9.07e-11
Cx3cl1	chemokine (C-X3-C motif) ligand 1	Up	1.03527	9.17e-11
Pdlim1	PDZ and LIM domain 1 (elfin)	Up	1.38578	9.21e-11
Rhob	ras homolog family member B	Up	1.29535	9.35e-11
Tmem59l	transmembrane protein 59-like	Up	6.30576	9.97e-11
Nt5c1a	5'-nucleotidase, cytosolic IA	Up	1.39628	1e-10
Zbp1	Z-DNA binding protein 1	Up	2.28966	1.02e-10
Tnip2	TNFAIP3 interacting protein 2	Up	1.04753	1.03e-10
Mybpc2	myosin binding protein C, fast-type	Up	4.59841	1.03e-10
Spink12	serine peptidase inhibitor, Kazal type 12	Up	6.68087	1.03e-10
Nexn	nexilin	Up	1.82147	1.04e-10
Gjb2	gap junction protein, beta 2	Down	-1.15033	1.05e-10
Hivep3	human immunodeficiency virus type I enhancer binding protein 3	Up	1.36163	1.09e-10
Ndp	Norrie disease (pseudoglioma) (human)	Up	4.2854	1.09e-10
Zwilch	zwilch kinetochore protein	Up	1.92617	1.09e-10
Abca3	ATP-binding cassette, sub-family A (ABC1), member 3	Down	-1.01624	1.11e-10
Tyro3	TYRO3 protein tyrosine kinase 3	Up	1.33429	1.22e-10
Mt2	metallothionein 2	Up	1.66741	1.24e-10
Creb5	cAMP responsive element binding protein 5	Up	2.55695	1.24e-10
F13a1	coagulation factor XIII, A1 subunit	Up	2.58005	1.26e-10
Cd3g	CD3 antigen, gamma polypeptide	Up	3.06438	1.27e-10
Rbms3	RNA binding motif, single stranded interacting protein	Up	1.30402	1.32e-10
Sh3bgrl3	SH3 domain binding glutamic acid-rich protein-like 3	Up	1.31951	1.34e-10
Nlrp3	NLR family, pyrin domain containing 3	Up	2.24014	1.35e-10
Lat	linker for activation of T cells	Up	3.09774	1.35e-10
Adamtsl4	ADAMTS-like 4	Up	2.05274	1.36e-10
Tmem71	transmembrane protein 71	Up	1.98932	1.4e-10
Antxr2	anthrax toxin receptor 2	Up	1.09486	1.41e-10
Ifi47	interferon gamma inducible protein 47	Up	1.6558	1.44e-10
Gas2	growth arrest specific 2	Down	-1.53237	1.44e-10
Adgrl3	adhesion G protein-coupled receptor L3	Up	1.85849	1.46e-10
Tacc3	transforming, acidic coiled-coil containing protein 3	Up	1.40433	1.49e-10
Cyp4f18	cytochrome P450, family 4, subfamily f, polypeptide 18	Up	2.22305	1.52e-10
Timeless	timeless circadian clock 1	Up	1.31573	1.53e-10
Map3k8	mitogen-activated protein kinase kinase kinase 8	Up	1.51451	1.56e-10
Ubash3a	ubiquitin associated and SH3 domain containing, A	Up	3.74209	1.56e-10
Lipo3	lipase, member O3	Down	-1.59127	1.61e-10
Gng10	guanine nucleotide binding protein (G protein), gamma 10	Up	1.33272	1.63e-10
Pak3	p21 (RAC1) activated kinase 3	Up	2.82895	1.63e-10
Slc28a1	solute carrier family 28 (sodium-coupled nucleoside transporter), member 1	Down	-1.26718	1.64e-10
B2m	beta-2 microglobulin	Up	1.31552	1.66e-10
Slamf6	SLAM family member 6	Up	3.79426	1.68e-10
Myom3	myomesin family, member 3	Down	-2.07138	1.71e-10
Isoc2b	isochorismatase domain containing 2b	Down	-1.85502	1.76e-10
1810034E14Rik	RIKEN cDNA 1810034E14 gene	Down	-1.50616	1.78e-10
Ecscr	endothelial cell surface expressed chemotaxis and apoptosis regulator	Up	1.21427	1.81e-10
Slc27a6	solute carrier family 27 (fatty acid transporter), member 6	Up	4.11038	1.84e-10
Gbx2	gastrulation brain homeobox 2	Up	8.13515	1.86e-10
Zdhhc15	zinc finger, DHHC domain containing 15	Up	1.30438	1.89e-10
Smim24	small integral membrane protein 24	Down	-1.11296	1.89e-10
Tspan6	tetraspanin 6	Up	1.27741	1.9e-10
Fuz	fuzzy planar cell polarity protein	Down	-1.03631	1.91e-10
Lax1	lymphocyte transmembrane adaptor 1	Up	3.07444	1.94e-10
Saa3	serum amyloid A 3	Up	8.3258	1.95e-10
Gamt	guanidinoacetate methyltransferase	Down	-1.11249	1.96e-10
Cldn3	claudin 3	Up	1.59248	1.96e-10
Tmem43	transmembrane protein 43	Up	1.12125	2e-10
Dcst1	DC-STAMP domain containing 1	Down	-1.87961	2.02e-10
Inhbb	inhibin beta-B	Up	1.46027	2.05e-10
Cadm3	cell adhesion molecule 3	Up	2.66085	2.06e-10
Zfp444	zinc finger protein 444	Down	-1.11306	2.1e-10
Pbld2	phenazine biosynthesis-like protein domain containing 2	Down	-1.25355	2.12e-10
Fam107a	family with sequence similarity 107, member A	Down	-1.26591	2.13e-10
Pf4	platelet factor 4	Up	2.43984	2.16e-10
Gm19696	predicted gene, 19696	Down	-1.39201	2.2e-10
Itih3	inter-alpha trypsin inhibitor, heavy chain 3	Up	1.96019	2.2e-10
Galnt16	polypeptide N-acetylgalactosaminyltransferase 16	Up	2.2817	2.21e-10
Scn2b	sodium channel, voltage-gated, type II, beta	Up	1.88407	2.31e-10
Bace2	beta-site APP-cleaving enzyme 2	Up	1.15386	2.33e-10
Gbp5	guanylate binding protein 5	Up	1.83576	2.36e-10
Pde3b	phosphodiesterase 3B, cGMP-inhibited	Up	1.04684	2.4e-10
Ehd2	EH-domain containing 2	Up	1.17588	2.49e-10
Papss2	3'-phosphoadenosine 5'-phosphosulfate synthase 2	Down	-1.0388	2.5e-10
Wnt10b	wingless-type MMTV integration site family, member 10B	Up	8.26909	2.51e-10
Acadm	acyl-Coenzyme A dehydrogenase, medium chain	Down	-1.20388	2.56e-10
Pcdhb7	protocadherin beta 7	Up	2.93976	2.57e-10
Sema4g	sema domain, immunoglobulin domain (Ig), transmembrane domain (TM) and short cytoplasmic domain, (semaphorin) 4G	Down	-1.41953	2.57e-10
Cacna1g	calcium channel, voltage-dependent, T type, alpha 1G subunit	Up	1.48062	2.58e-10
Il27ra	interleukin 27 receptor, alpha	Up	2.32356	2.65e-10
Pianp	PILR alpha associated neural protein	Up	2.441	2.77e-10
Itgb3	integrin beta 3	Up	1.46662	2.78e-10
Scn1b	sodium channel, voltage-gated, type I, beta	Up	1.22659	2.82e-10
Xylt1	xylosyltransferase 1	Down	-1.69153	2.91e-10
Zfp853	zinc finger protein 853	Up	2.10084	2.94e-10
Vwf	Von Willebrand factor	Up	1.28524	2.99e-10
C4bp	complement component 4 binding protein	Up	4.79911	2.99e-10
Gatm	glycine amidinotransferase (L-arginine:glycine amidinotransferase)	Down	-1.43915	3.03e-10
Arl5c	ADP-ribosylation factor-like 5C	Up	2.78052	3.09e-10
Scrn2	secernin 2	Down	-1.07292	3.12e-10
Bmp3	bone morphogenetic protein 3	Up	1.8448	3.15e-10
Prex1	phosphatidylinositol-3,4,5-trisphosphate-dependent Rac exchange factor 1	Up	1.40076	3.16e-10
Esrrb	estrogen related receptor, beta	Down	-1.80272	3.17e-10
Sap30	sin3 associated polypeptide	Down	-1.37137	3.18e-10
Gpr183	G protein-coupled receptor 183	Up	2.26974	3.18e-10
Cenpa	centromere protein A	Up	1.76045	3.19e-10
Gda	guanine deaminase	Up	1.43058	3.25e-10
Egr3	early growth response 3	Up	2.46151	3.28e-10
Abcg1	ATP binding cassette subfamily G member 1	Up	1.06054	3.4e-10
Col4a2	collagen, type IV, alpha 2	Up	1.21295	3.46e-10
Akr1c21	aldo-keto reductase family 1, member C21	Down	-1.15322	3.56e-10
F3	coagulation factor III	Up	1.1768	3.73e-10
Gpr171	G protein-coupled receptor 171	Up	4.4095	3.78e-10
Cluh	clustered mitochondria (cluA/CLU1) homolog	Down	-1.1612	3.82e-10
Galnt11	polypeptide N-acetylgalactosaminyltransferase 11	Down	-1.31294	3.83e-10
Smarca1	SWI/SNF related, matrix associated, actin dependent regulator of chromatin, subfamily a, member 1	Up	2.61786	3.83e-10
Gna15	guanine nucleotide binding protein, alpha 15	Up	2.45522	3.84e-10
Hmx2	H6 homeobox 2	Down	-1.62219	3.92e-10
Tagap	T cell activation Rho GTPase activating protein	Up	1.31233	3.94e-10
Gm42362	predicted gene, 42362	Up	2.15368	3.94e-10
Pcdhb17	protocadherin beta 17	Up	1.88736	3.97e-10
Ms4a4d	membrane-spanning 4-domains, subfamily A, member 4D	Up	2.07842	4.04e-10
Ttr	transthyretin	Up	1.26737	4.06e-10
Ikbke	inhibitor of kappaB kinase epsilon	Up	1.57773	4.17e-10
Calb1	calbindin 1	Down	-1.34246	4.21e-10
Gm4450	predicted gene 4450	Down	-1.60631	4.31e-10
Ago4	argonaute RISC catalytic subunit 4	Up	1.11005	4.47e-10
Tnfrsf14	tumor necrosis factor receptor superfamily, member 14 (herpesvirus entry mediator)	Up	1.82245	4.55e-10
Bhlha15	basic helix-loop-helix family, member a15	Up	4.29969	4.63e-10
Sit1	suppression inducing transmembrane adaptor 1	Up	8.06541	4.72e-10
Tmem143	transmembrane protein 143	Down	-1.11453	4.73e-10
Dnph1	2'-deoxynucleoside 5'-phosphate N-hydrolase 1	Down	-1.0206	4.8e-10
Gdf15	growth differentiation factor 15	Up	1.74392	4.83e-10
Gulp1	GULP, engulfment adaptor PTB domain containing 1	Up	1.48128	4.91e-10
Lgi4	leucine-rich repeat LGI family, member 4	Up	2.41864	4.97e-10
Stk10	serine/threonine kinase 10	Up	1.08095	4.97e-10
Itih2	inter-alpha trypsin inhibitor, heavy chain 2	Down	-1.82662	5.05e-10
Cd101	CD101 antigen	Up	3.84327	5.09e-10
Stx1a	syntaxin 1A (brain)	Up	2.18594	5.22e-10
Igsf9b	immunoglobulin superfamily, member 9B	Up	1.75086	5.22e-10
Shc4	SHC (Src homology 2 domain containing) family, member 4	Up	2.61204	5.23e-10
Lmntd1	lamin tail domain containing 1	Up	3.74574	5.38e-10
Cxcl9	chemokine (C-X-C motif) ligand 9	Up	2.43574	5.46e-10
Phlda3	pleckstrin homology like domain, family A, member 3	Up	1.5971	5.53e-10
Oas1g	2'-5' oligoadenylate synthetase 1G	Up	2.03989	5.54e-10
Cxcr3	chemokine (C-X-C motif) receptor 3	Up	2.60266	5.73e-10
Bco2	beta-carotene oxygenase 2	Down	-1.68892	5.75e-10
Fabp1	fatty acid binding protein 1, liver	Up	2.89287	6.14e-10
Gcgr	glucagon receptor	Down	-1.53598	6.25e-10
Mfsd4a	major facilitator superfamily domain containing 4A	Down	-1.59596	6.33e-10
Ms4a4b	membrane-spanning 4-domains, subfamily A, member 4B	Up	2.87315	6.5e-10
Naip1	NLR family, apoptosis inhibitory protein 1	Up	2.78145	6.59e-10
Iqsec3	IQ motif and Sec7 domain 3	Up	3.56528	6.59e-10
Zfp455	zinc finger protein 455	Up	1.93141	7.05e-10
Map3k7cl	Map3k7 C-terminal like	Down	-1.16425	7.15e-10
Acox3	acyl-Coenzyme A oxidase 3, pristanoyl	Down	-1.48667	7.17e-10
Mis18bp1	MIS18 binding protein 1	Up	3.09991	7.69e-10
BC028528	cDNA sequence BC028528	Up	1.92011	7.96e-10
Col19a1	collagen, type XIX, alpha 1	Down	-3.11691	8.08e-10
B3gat2	beta-1,3-glucuronyltransferase 2 (glucuronosyltransferase S)	Down	-1.02309	8.14e-10
Cd80	CD80 antigen	Up	3.37786	8.3e-10
Postn	periostin, osteoblast specific factor	Up	2.27901	8.43e-10
Cfap44	cilia and flagella associated protein 44	Up	4.13925	8.44e-10
Ppl	periplakin	Up	1.25056	8.61e-10
Nebl	nebulette	Up	1.69748	8.74e-10
Sdc3	syndecan 3	Up	1.07826	8.76e-10
Psd	pleckstrin and Sec7 domain containing	Up	1.77046	8.8e-10
Ifitm1	interferon induced transmembrane protein 1	Up	1.13507	8.98e-10
Npr2	natriuretic peptide receptor 2	Down	-1.00104	9.28e-10
Acot11	acyl-CoA thioesterase 11	Down	-1.13113	9.72e-10
Ccdc88a	coiled coil domain containing 88A	Up	1.66891	9.95e-10
Lhx1	LIM homeobox protein 1	Down	-1.423	1.01e-09
Slc46a1	solute carrier family 46, member 1	Down	-1.031	1.03e-09
Rgs14	regulator of G-protein signaling 14	Up	2.64973	1.03e-09
Clca3b	chloride channel accessory 3B	Up	7.88515	1.04e-09
Adtrp	androgen dependent TFPI regulating protein	Down	-1.22592	1.04e-09
Ctla2b	cytotoxic T lymphocyte-associated protein 2 beta	Up	2.45394	1.05e-09
Gdf10	growth differentiation factor 10	Up	1.42342	1.05e-09
Hhipl1	hedgehog interacting protein-like 1	Up	3.48651	1.07e-09
Gch1	GTP cyclohydrolase 1	Up	1.81718	1.08e-09
Agxt2	alanine-glyoxylate aminotransferase 2	Down	-1.28629	1.09e-09
Gpr68	G protein-coupled receptor 68	Up	2.20348	1.1e-09
Unkl	unkempt family like zinc finger	Down	-1.02251	1.11e-09
Cd79b	CD79B antigen	Up	2.3433	1.12e-09
Zcchc24	zinc finger, CCHC domain containing 24	Up	1.08719	1.13e-09
Pira2	paired-Ig-like receptor A2	Up	3.38478	1.14e-09
Rell1	RELT-like 1	Up	1.13933	1.14e-09
Tap1	transporter 1, ATP-binding cassette, sub-family B (MDR/TAP)	Up	1.48205	1.15e-09
Kif26b	kinesin family member 26B	Up	1.03338	1.16e-09
Cdkn1c	cyclin-dependent kinase inhibitor 1C (P57)	Up	1.06005	1.18e-09
Ankrd65	ankyrin repeat domain 65	Down	-1.93338	1.19e-09
Hsd17b2	hydroxysteroid (17-beta) dehydrogenase 2	Down	-1.19083	1.23e-09
Dio3	deiodinase, iodothyronine type III	Up	2.81262	1.26e-09
Cckar	cholecystokinin A receptor	Down	-1.1705	1.28e-09
Diaph3	diaphanous related formin 3	Up	3.55854	1.29e-09
Sh2d1b1	SH2 domain containing 1B1	Up	2.71336	1.32e-09
S100a14	S100 calcium binding protein A14	Up	2.46209	1.35e-09
Smpd2	sphingomyelin phosphodiesterase 2, neutral	Down	-1.02359	1.38e-09
Enpp2	ectonucleotide pyrophosphatase/phosphodiesterase 2	Down	-1.1412	1.41e-09
Dgkg	diacylglycerol kinase, gamma	Down	-1.39547	1.41e-09
Pcdh8	protocadherin 8	Up	2.37834	1.42e-09
C1rl	complement component 1, r subcomponent-like	Down	-1.00606	1.42e-09
Prom2	prominin 2	Down	-1.26756	1.42e-09
Magix	MAGI family member, X-linked	Down	-1.38011	1.42e-09
Ube2t	ubiquitin-conjugating enzyme E2T	Up	2.76559	1.44e-09
Cpt1b	carnitine palmitoyltransferase 1b, muscle	Down	-1.56727	1.45e-09
Frmd6	FERM domain containing 6	Up	1.15134	1.46e-09
Rgs2	regulator of G-protein signaling 2	Up	1.0297	1.65e-09
Chst7	carbohydrate (N-acetylglucosamino) sulfotransferase 7	Down	-1.22948	1.65e-09
Gbp8	guanylate-binding protein 8	Up	2.9076	1.72e-09
Plec	plectin	Up	1.00754	1.75e-09
Numbl	numb-like	Up	1.51039	1.76e-09
Tmod2	tropomodulin 2	Up	1.98552	1.79e-09
Pard6g	par-6 family cell polarity regulator gamma	Up	1.31867	1.83e-09
Vwce	von Willebrand factor C and EGF domains	Down	-1.14325	1.84e-09
Ptch2	patched 2	Up	1.86381	1.87e-09
Cldn7	claudin 7	Up	1.22498	1.91e-09
Wfdc15b	WAP four-disulfide core domain 15B	Down	-2.54885	1.92e-09
Rgs4	regulator of G-protein signaling 4	Up	1.44401	2.02e-09
Cd3d	CD3 antigen, delta polypeptide	Up	2.63854	2.04e-09
E2f8	E2F transcription factor 8	Up	2.91248	2.05e-09
Psmb10	proteasome (prosome, macropain) subunit, beta type 10	Up	1.28135	2.07e-09
Naalad2	N-acetylated alpha-linked acidic dipeptidase 2	Up	1.13505	2.12e-09
Zeb2	zinc finger E-box binding homeobox 2	Up	1.09395	2.14e-09
Gstm6	glutathione S-transferase, mu 6	Up	1.6653	2.15e-09
Tmem25	transmembrane protein 25	Down	-1.12044	2.19e-09
Fam167a	family with sequence similarity 167, member A	Up	2.71361	2.2e-09
Ttc9	tetratricopeptide repeat domain 9	Up	2.40719	2.24e-09
E2f7	E2F transcription factor 7	Up	2.64223	2.28e-09
Tldc2	TBC/LysM associated domain containing 2	Down	-1.97493	2.31e-09
Gpsm1	G-protein signalling modulator 1 (AGS3-like, C. elegans)	Up	1.06755	2.34e-09
Nostrin	nitric oxide synthase trafficker	Up	1.41597	2.34e-09
Col6a5	collagen, type VI, alpha 5	Up	2.14622	2.4e-09
Slc9a2	solute carrier family 9 (sodium/hydrogen exchanger), member 2	Down	-1.01905	2.53e-09
Gnb4	guanine nucleotide binding protein (G protein), beta 4	Up	1.08317	2.58e-09
Trip13	thyroid hormone receptor interactor 13	Up	2.49667	2.72e-09
Tnfrsf18	tumor necrosis factor receptor superfamily, member 18	Up	2.36694	2.74e-09
AA536875	expressed sequence AA536875	Down	-7.82448	2.76e-09
Masp1	mannan-binding lectin serine peptidase 1	Up	2.08931	2.76e-09
Slc16a7	solute carrier family 16 (monocarboxylic acid transporters), member 7	Down	-1.47727	2.77e-09
Zfp456	zinc finger protein 456	Up	2.28708	2.8e-09
Map4k1	mitogen-activated protein kinase kinase kinase kinase 1	Up	2.22266	2.88e-09
Nrg1	neuregulin 1	Up	1.27706	3e-09
Chaf1a	chromatin assembly factor 1, subunit A (p150)	Up	1.06339	3.03e-09
Rhbdl2	rhomboid like 2	Up	1.74326	3.05e-09
Lap3	leucine aminopeptidase 3	Down	-1.02658	3.25e-09
Slc16a3	solute carrier family 16 (monocarboxylic acid transporters), member 3	Up	2.18091	3.27e-09
Aox3	aldehyde oxidase 3	Up	1.54241	3.29e-09
Capn5	calpain 5	Up	1.18924	3.37e-09
Adcy3	adenylate cyclase 3	Up	1.18695	3.44e-09
Erc2	ELKS/RAB6-interacting/CAST family member 2	Down	-1.22529	3.45e-09
Cd6	CD6 antigen	Up	3.20107	3.45e-09
Phip	pleckstrin homology domain interacting protein	Up	1.23422	3.46e-09
Gm34472	predicted gene, 34472	Down	-2.2628	3.55e-09
Ces1f	carboxylesterase 1F	Down	-1.32041	3.57e-09
Irf1	interferon regulatory factor 1	Up	1.22013	3.62e-09
Trim12c	tripartite motif-containing 12C	Up	1.4867	3.64e-09
Gal3st2	galactose-3-O-sulfotransferase 2	Up	7.61186	3.82e-09
Rab27b	RAB27B, member RAS oncogene family	Up	1.45046	3.89e-09
Sucnr1	succinate receptor 1	Down	-1.5322	3.93e-09
Hacd4	3-hydroxyacyl-CoA dehydratase 4	Up	1.30024	3.94e-09
Shcbp1	Shc SH2-domain binding protein 1	Up	3.11733	3.96e-09
Ms4a4c	membrane-spanning 4-domains, subfamily A, member 4C	Up	3.24097	3.97e-09
Serpini1	serine (or cysteine) peptidase inhibitor, clade I, member 1	Up	1.50579	4e-09
Smim3	small integral membrane protein 3	Up	1.11086	4.1e-09
Celf2	CUGBP, Elav-like family member 2	Up	1.40047	4.55e-09
Gm1673	predicted gene 1673	Up	2.5951	4.57e-09
Idi1	isopentenyl-diphosphate delta isomerase	Down	-1.28848	4.63e-09
Slc17a3	solute carrier family 17 (sodium phosphate), member 3	Down	-1.59718	4.63e-09
Ephb6	Eph receptor B6	Up	1.428	4.65e-09
Vash2	vasohibin 2	Up	3.85433	4.66e-09
Igf2bp2	insulin-like growth factor 2 mRNA binding protein 2	Up	1.01667	4.67e-09
Gm11127	predicted gene 11127	Down	-1.98991	4.78e-09
Nr2f1	nuclear receptor subfamily 2, group F, member 1	Up	1.86272	4.78e-09
Eno2	enolase 2, gamma neuronal	Up	2.1055	4.81e-09
Btbd17	BTB (POZ) domain containing 17	Up	7.8028	4.84e-09
Chst12	carbohydrate sulfotransferase 12	Up	1.67747	4.86e-09
Ust	uronyl-2-sulfotransferase	Up	1.24987	4.87e-09
Malrd1	MAM and LDL receptor class A domain containing 1	Down	-1.31005	4.88e-09
Dlec1	deleted in lung and esophageal cancer 1	Down	-1.23353	5.08e-09
Gm35993	predicted gene, 35993	Down	-2.04657	5.17e-09
P3h3	prolyl 3-hydroxylase 3	Up	1.16903	5.38e-09
Mtfr2	mitochondrial fission regulator 2	Up	3.04868	5.4e-09
Ppt2	palmitoyl-protein thioesterase 2	Down	-1.27488	5.51e-09
Ptrh1	peptidyl-tRNA hydrolase 1 homolog	Up	1.36541	5.53e-09
Fosl1	fos-like antigen 1	Up	7.6379	5.65e-09
Kcnk5	potassium channel, subfamily K, member 5	Down	-1.06665	5.67e-09
Lpar5	lysophosphatidic acid receptor 5	Up	1.93329	5.75e-09
Pank1	pantothenate kinase 1	Down	-1.50729	5.96e-09
Hgfac	hepatocyte growth factor activator	Down	-1.31591	6.15e-09
Zfhx3	zinc finger homeobox 3	Up	1.13522	6.26e-09
Cyp2j11	cytochrome P450, family 2, subfamily j, polypeptide 11	Down	-1.323	6.27e-09
H2-K1	histocompatibility 2, K1, K region	Up	1.31065	6.36e-09
Kcnj10	potassium inwardly-rectifying channel, subfamily J, member 10	Down	-1.06462	6.37e-09
Slc5a8	solute carrier family 5 (iodide transporter), member 8	Down	-1.42346	6.43e-09
Rgs1	regulator of G-protein signaling 1	Up	3.01544	6.47e-09
Rin1	Ras and Rab interactor 1	Up	1.69831	6.48e-09
Nudt8	nudix (nucleoside diphosphate linked moiety X)-type motif 8	Down	-1.00951	6.52e-09
Il2rb	interleukin 2 receptor, beta chain	Up	1.87222	6.53e-09
Csgalnact1	chondroitin sulfate N-acetylgalactosaminyltransferase 1	Down	-1.13526	6.65e-09
Plcb2	phospholipase C, beta 2	Up	1.97538	6.65e-09
Rdh5	retinol dehydrogenase 5	Down	-1.56373	6.69e-09
Sp5	trans-acting transcription factor 5	Down	-1.18121	6.79e-09
Adgrg4	adhesion G protein-coupled receptor G4	Down	-2.85633	6.83e-09
Calcrl	calcitonin receptor-like	Up	1.23536	6.88e-09
Mttp	microsomal triglyceride transfer protein	Down	-1.00791	6.98e-09
Gm12250	predicted gene 12250	Up	1.95225	7.16e-09
Ptbp3	polypyrimidine tract binding protein 3	Up	1.09476	7.53e-09
Kcnn2	potassium intermediate/small conductance calcium-activated channel, subfamily N, member 2	Down	-1.96141	7.58e-09
[truncated: 1,817 more rows]
