# Supplementary material for: A mouse model for X-linked Alport syndrome induced by Del-ATGG in the Col4a5 gene
Source: Front Med (Lausanne). 2023 Mar 8;10:1086756. doi: 10.3389/fmed.2023.1086756 (PMC10030835; doi:10.3389/fmed.2023.1086756)
Supplement: Supplementary file 3 [file Table_3.xlsx]

## Sheet: Sheet1
Supplementary Table S3. Top 20 significantly enriched GO categories and KEGG pathways
ID	GO Categories/KEGG	P-value	Hits
GO: Biological Process
GO:0007159	leukocyte cell-cell adhesion	1.71518e-40	158
GO:0050900	leukocyte migration	1.71518e-40	161
GO:0001819	positive regulation of cytokine production	1.21075e-38	181
GO:0045785	positive regulation of cell adhesion	1.26492e-36	175
GO:1903037	regulation of leukocyte cell-cell adhesion	1.84686e-36	141
GO:0022407	regulation of cell-cell adhesion	6.80903e-36	171
GO:0060326	cell chemotaxis	5.06631e-35	136
GO:0002683	negative regulation of immune system process	1.16677e-34	165
GO:1903039	positive regulation of leukocyte cell-cell adhesion	1.75695e-34	112
GO:0022409	positive regulation of cell-cell adhesion	5.9417e-34	124
GO:0050863	regulation of T cell activation	4.46486e-33	138
GO:0070661	leukocyte proliferation	9.69585e-33	144
GO:0032103	positive regulation of response to external stimulus	1.88408e-32	158
GO:0070663	regulation of leukocyte proliferation	2.37762e-31	116
GO:0030595	leukocyte chemotaxis	1.00041e-30	106
GO:0032944	regulation of mononuclear cell proliferation	1.57387e-30	110
GO:0001818	negative regulation of cytokine production	4.78982e-30	119
GO:0032943	mononuclear cell proliferation	4.98015e-30	133
GO:0002685	regulation of leukocyte migration	5.6813e-30	104
GO:0050870	positive regulation of T cell activation	9.74114e-30	99
GO: Cellular Component
GO:0062023	collagen-containing extracellular matrix	3.43784e-42	170
GO:0043235	receptor complex	1.24472e-15	129
GO:0005581	collagen trimer	2.01553e-15	45
GO:0045177	apical part of cell	2.18449e-14	135
GO:0005604	basement membrane	2.18449e-14	54
GO:0016324	apical plasma membrane	4.11162e-13	109
GO:0045121	membrane raft	3.14273e-11	110
GO:0098857	membrane microdomain	3.31685e-11	110
GO:0098802	plasma membrane signaling receptor complex	8.36193e-10	64
GO:0045178	basal part of cell	7.53929e-09	84
GO:0009925	basal plasma membrane	1.94293e-08	78
GO:0042383	sarcolemma	6.64272e-08	55
GO:0098636	protein complex involved in cell adhesion	7.218e-08	22
GO:0031526	brush border membrane	1.19034e-07	33
GO:0005903	brush border	1.657e-07	48
GO:0031253	cell projection membrane	2.69492e-07	82
GO:0061702	inflammasome complex	3.89339e-07	14
GO:0016323	basolateral plasma membrane	1.1395e-06	66
GO:0031225	anchored component of membrane	1.1395e-06	59
GO:0042611	MHC protein complex	1.30414e-06	15
GO: Molecular Function
GO:0019955	cytokine binding	3.91041e-21	71
GO:0005201	extracellular matrix structural constituent	5.03806e-21	74
GO:0005125	cytokine activity	5.03806e-21	96
GO:0005539	glycosaminoglycan binding	5.28365e-20	91
GO:0140375	immune receptor activity	1.10178e-19	64
GO:0004896	cytokine receptor activity	1.06993e-17	53
GO:0048018	receptor ligand activity	1.36474e-16	150
GO:0008201	heparin binding	3.51944e-16	69
GO:1901681	sulfur compound binding	1.18355e-14	93
GO:0008009	chemokine activity	2.0184e-14	30
GO:0038024	cargo receptor activity	4.17107e-10	37
GO:0005518	collagen binding	5.69858e-10	35
GO:0019838	growth factor binding	8.43187e-10	55
GO:0050839	cell adhesion molecule binding	8.73017e-10	87
GO:0030020	extracellular matrix structural constituent conferring tensile strength	8.99589e-10	24
GO:0030246	carbohydrate binding	1.11351e-09	84
GO:0005126	cytokine receptor binding	1.23578e-09	92
GO:0003779	actin binding	4.23618e-09	116
GO:0004175	endopeptidase activity	9.85661e-09	118
GO:0019956	chemokine binding	1.0768e-08	21
KEGG Pathway
mmu04060	Cytokine-cytokine receptor interaction	1.26544e-25	133
mmu04061	Viral protein interaction with cytokine and cytokine receptor	1.74894e-18	58
mmu04640	Hematopoietic cell lineage	2.84831e-17	56
mmu04610	Complement and coagulation cascades	1.83346e-14	52
mmu04514	Cell adhesion molecules	6.72541e-13	75
mmu04062	Chemokine signaling pathway	7.78818e-11	76
mmu05144	Malaria	1.3587e-10	34
mmu05323	Rheumatoid arthritis	9.45469e-10	43
mmu04145	Phagosome	4.44281e-08	67
mmu05321	Inflammatory bowel disease	6.82009e-08	32
mmu05140	Leishmaniasis	1.48049e-07	34
mmu04380	Osteoclast differentiation	1.48049e-07	51
mmu04659	Th17 cell differentiation	1.75345e-07	44
mmu04974	Protein digestion and absorption	6.43275e-07	44
mmu04672	Intestinal immune network for IgA production	6.44424e-07	24
mmu04064	NF-kappa B signaling pathway	6.74297e-07	43
mmu05146	Amoebiasis	1.2221e-06	43
mmu05340	Primary immunodeficiency	1.399e-06	21
mmu05150	Staphylococcus aureus infection	6.39729e-06	46
mmu04512	ECM-receptor interaction	7.22301e-06	36
Abbreviations: GO; gene ontology, KEGG; Kyoto Encyclopaedia of Genes and Genomes.Count:the genes number enriched to the categorie
